# Supplementary material for: Evolutionary and Phenotypic Characterization of Two Spike Mutations in European Lineage 20E of SARS-CoV-2
Source: mBio. 2021 Nov 16;12(6):e02315-21. doi: 10.1128/mBio.02315-21 (PMC8593680; doi:10.1128/mBio.02315-21)
Supplement: TABLE S2 [file mbio.02315-21-st002.xlsx]

## Sheet: Hoja1
	Defining SNPs for 1163.7, 1163.7.V2, and 1163.654.
	Genotype	Nucleotide position	reference	mutation	Type of mutation	Protein	Amino acid replacement
	1163.7	445	T	C	synonymous_variant	ORF1ab	V60V
	1163.7	3037	C	T	synonymous_variant	ORF1ab	F924F
	1163.7	6286	C	T	synonymous_variant	ORF1ab	T2007T
	1163.7	14408	C	T	missense_variant	ORF1ab	P4715L
	1163.7	21255	G	C	synonymous_variant	ORF1ab	A6997A
	1163.7	22227	C	T	missense_variant	S	A222V
	1163.7	23403	A	G	missense_variant	S	D614G
	1163.7	25049	G	T	missense_variant	S	D1163Y
	1163.7	25062	G	T	missense_variant	S	G1167V
	1163.7	26801	C	G	synonymous_variant	M	L93L
	1163.7	28657	C	T	synonymous_variant	N	D128D
	1163.7	28932	C	T	missense_variant	N	A220V
	1163.7	29366	C	T	missense_variant	N	P365S
	1163.7	29645	G	T	missense_variant	ORF10	V30L
	1163.7.V2	241	C	T	intergenic_region	CHR_START-ORF1ab
	1163.7.V3	445	T	C	synonymous_variant	ORF1ab	V60V
	1163.7.V4	3037	C	T	synonymous_variant	ORF1ab	F924F
	1163.7.V5	3546	A	G	missense_variant	ORF1ab	N1094S
	1163.7.V6	6286	C	T	synonymous_variant	ORF1ab	T2007T
	1163.7.V7	9120	C	T	missense_variant	ORF1ab	T2952I
	1163.7.V8	14408	C	T	missense_variant	ORF1ab	P4715L
	1163.7.V9	18329	C	T	missense_variant	ORF1ab	T6022I
	1163.7.V10	19185	C	T	synonymous_variant	ORF1ab	C6307C
	1163.7.V11	21255	G	C	synonymous_variant	ORF1ab	A6997A
	1163.7.V12	21618	C	T	missense_variant	S	T19I
	1163.7.V13	22227	C	T	missense_variant	S	A222V
	1163.7.V14	23012	G	A	missense_variant	S	E484K
	1163.7.V15	23403	A	G	missense_variant	S	D614G
	1163.7.V16	25049	G	T	missense_variant	S	D1163Y
	1163.7.V17	25062	G	T	missense_variant	S	G1167V
	1163.7.V18	26801	C	G	synonymous_variant	M	L93L
	1163.7.V19	28657	C	T	synonymous_variant	N	D128D
	1163.7.V20	28932	C	T	missense_variant	N	A220V
	1163.7.V21	29366	C	T	missense_variant	N	P365S
	1163.7.V22	29645	G	T	missense_variant	ORF10	V30L
	1163.7.V23	21983-21994	TTTGGGTGTTTA		deletion	S	141-144Del
	1163.65	241	C	T	intergenic_region	CHR_START-ORF1ab
	1163.65	445	T	C	synonymous_variant	ORF1ab	V60V
	1163.65	3037	C	T	synonymous_variant	ORF1ab	F924F
	1163.65	5170	C	T	synonymous_variant	ORF1ab	Y1635Y
	1163.65	6286	C	T	synonymous_variant	ORF1ab	T2007T
	1163.65	11132	G	T	missense_variant	ORF1ab	A3623Ser
	1163.65	14408	C	T	missense_variant	ORF1ab	Pro4715L
	1163.65	14578	A	G	missense_variant	ORF1ab	M4772V
	1163.65	21255	G	C	synonymous_variant	ORF1ab	A6997A
	1163.65	22227	C	T	missense_variant	S	A222V
	1163.65	23403	A	G	missense_variant	S	D614G
	1163.65	23522	G	C	missense_variant	S	E654Q
	1163.65	25049	G	T	missense_variant	S	D1163Y
	1163.65	26801	C	G	synonymous_variant	M	L93L
	1163.65	28932	C	T	missense_variant	N	A220V
	1163.65	29645	G	T	missense_variant	ORF10	V30L
