# Supplementary material for: Evolutionary and Phenotypic Characterization of Two Spike Mutations in European Lineage 20E of SARS-CoV-2
Source: mBio. 2021 Nov 16;12(6):e02315-21. doi: 10.1128/mBio.02315-21 (PMC8593680; doi:10.1128/mBio.02315-21)
Supplement: TABLE S1 [file mbio.02315-21-st001.txt]

gisaid_epi_isl	genbank_accession	submitting_lab
EPI_ISL_992057		Wellcome Sanger Institute for the COVID-19 Genomics UK (COG-UK) Consortium
EPI_ISL_947550		Wellcome Sanger Institute for the COVID-19 Genomics UK (COG-UK) Consortium
EPI_ISL_937696		Wellcome Sanger Institute for the COVID-19 Genomics UK (COG-UK) Consortium
EPI_ISL_990595		Wellcome Sanger Institute for the COVID-19 Genomics UK (COG-UK) Consortium
EPI_ISL_959148		Wellcome Sanger Institute for the COVID-19 Genomics UK (COG-UK) Consortium
EPI_ISL_963009		Wellcome Sanger Institute for the COVID-19 Genomics UK (COG-UK) Consortium
EPI_ISL_989269		Wellcome Sanger Institute for the COVID-19 Genomics UK (COG-UK) Consortium
EPI_ISL_989049		Wellcome Sanger Institute for the COVID-19 Genomics UK (COG-UK) Consortium
EPI_ISL_985759		Wellcome Sanger Institute for the COVID-19 Genomics UK (COG-UK) Consortium
EPI_ISL_985893		Wellcome Sanger Institute for the COVID-19 Genomics UK (COG-UK) Consortium
EPI_ISL_1019285		Wellcome Sanger Institute for the COVID-19 Genomics UK (COG-UK) Consortium
EPI_ISL_756464		Wellcome Sanger Institute for the COVID-19 Genomics UK (COG-UK) Consortium
EPI_ISL_891645		Wellcome Sanger Institute for the COVID-19 Genomics UK (COG-UK) Consortium
EPI_ISL_980236		Wellcome Sanger Institute for the COVID-19 Genomics UK (COG-UK) Consortium
EPI_ISL_993481		Wellcome Sanger Institute for the COVID-19 Genomics UK (COG-UK) Consortium
EPI_ISL_938195		Wellcome Sanger Institute for the COVID-19 Genomics UK (COG-UK) Consortium
EPI_ISL_947148		Wellcome Sanger Institute for the COVID-19 Genomics UK (COG-UK) Consortium
EPI_ISL_1007091		Wellcome Sanger Institute for the COVID-19 Genomics UK (COG-UK) Consortium
EPI_ISL_1006103		Wellcome Sanger Institute for the COVID-19 Genomics UK (COG-UK) Consortium
EPI_ISL_1006138		Wellcome Sanger Institute for the COVID-19 Genomics UK (COG-UK) Consortium
EPI_ISL_797239		Wellcome Sanger Institute for the COVID-19 Genomics UK (COG-UK) Consortium
EPI_ISL_835754		Wellcome Sanger Institute for the COVID-19 Genomics UK (COG-UK) Consortium
EPI_ISL_852236		Wellcome Sanger Institute for the COVID-19 Genomics UK (COG-UK) Consortium
EPI_ISL_950385		COVID-19 Genomics UK (COG-UK) Consortium
EPI_ISL_995494		National Reference Center for Viruses of Respiratory Infections, Institut Pasteur, Paris
EPI_ISL_887449		KRISP, KZN Research Innovation and Sequencing Platform
EPI_ISL_949632		UFS Virology
EPI_ISL_911299		SeqCOVID-SPAIN consortium/IBV(CSIC)
EPI_ISL_911351		SeqCOVID-SPAIN consortium/IBV(CSIC)
EPI_ISL_959436		SeqCOVID-SPAIN consortium/IBV(CSIC)
EPI_ISL_813995		SeqCOVID-SPAIN consortium/IBV(CSIC)
EPI_ISL_1020419		Ministry of Health Turkey
EPI_ISL_892111		Wellcome Sanger Institute for the COVID-19 Genomics UK (COG-UK) Consortium
EPI_ISL_452616		SeqCOVID-SPAIN consortium/IBV(CSIC)
EPI_ISL_452615		SeqCOVID-SPAIN consortium/IBV(CSIC)
EPI_ISL_452614		SeqCOVID-SPAIN consortium/IBV(CSIC)
EPI_ISL_452613		SeqCOVID-SPAIN consortium/IBV(CSIC)
EPI_ISL_452612		SeqCOVID-SPAIN consortium/IBV(CSIC)
EPI_ISL_452611		SeqCOVID-SPAIN consortium/IBV(CSIC)
EPI_ISL_452610		SeqCOVID-SPAIN consortium/IBV(CSIC)
EPI_ISL_452609		SeqCOVID-SPAIN consortium/IBV(CSIC)
EPI_ISL_452608		SeqCOVID-SPAIN consortium/IBV(CSIC)
EPI_ISL_452607		SeqCOVID-SPAIN consortium/IBV(CSIC)
EPI_ISL_452606		SeqCOVID-SPAIN consortium/IBV(CSIC)
EPI_ISL_452605		SeqCOVID-SPAIN consortium/IBV(CSIC)
EPI_ISL_452604		SeqCOVID-SPAIN consortium/IBV(CSIC)
EPI_ISL_452603		SeqCOVID-SPAIN consortium/IBV(CSIC)
EPI_ISL_452602		SeqCOVID-SPAIN consortium/IBV(CSIC)
EPI_ISL_452601		SeqCOVID-SPAIN consortium/IBV(CSIC)
EPI_ISL_452600		SeqCOVID-SPAIN consortium/IBV(CSIC)
EPI_ISL_452599		SeqCOVID-SPAIN consortium/IBV(CSIC)
EPI_ISL_452598		SeqCOVID-SPAIN consortium/IBV(CSIC)
EPI_ISL_452597		SeqCOVID-SPAIN consortium/IBV(CSIC)
EPI_ISL_452596		SeqCOVID-SPAIN consortium/IBV(CSIC)
EPI_ISL_452595		SeqCOVID-SPAIN consortium/IBV(CSIC)
EPI_ISL_452594		SeqCOVID-SPAIN consortium/IBV(CSIC)
EPI_ISL_452593		SeqCOVID-SPAIN consortium/IBV(CSIC)
EPI_ISL_452592		SeqCOVID-SPAIN consortium/IBV(CSIC)
EPI_ISL_452591		SeqCOVID-SPAIN consortium/IBV(CSIC)
EPI_ISL_452590		SeqCOVID-SPAIN consortium/IBV(CSIC)
EPI_ISL_452589		SeqCOVID-SPAIN consortium/IBV(CSIC)
EPI_ISL_452588		SeqCOVID-SPAIN consortium/IBV(CSIC)
EPI_ISL_452587		SeqCOVID-SPAIN consortium/IBV(CSIC)
EPI_ISL_452586		SeqCOVID-SPAIN consortium/IBV(CSIC)
EPI_ISL_452585		SeqCOVID-SPAIN consortium/IBV(CSIC)
EPI_ISL_452584		SeqCOVID-SPAIN consortium/IBV(CSIC)
EPI_ISL_452583		SeqCOVID-SPAIN consortium/IBV(CSIC)
EPI_ISL_452582		SeqCOVID-SPAIN consortium/IBV(CSIC)
EPI_ISL_452581		SeqCOVID-SPAIN consortium/IBV(CSIC)
EPI_ISL_452580		SeqCOVID-SPAIN consortium/IBV(CSIC)
EPI_ISL_452579		SeqCOVID-SPAIN consortium/IBV(CSIC)
EPI_ISL_452578		SeqCOVID-SPAIN consortium/IBV(CSIC)
EPI_ISL_452577		SeqCOVID-SPAIN consortium/IBV(CSIC)
EPI_ISL_452576		SeqCOVID-SPAIN consortium/IBV(CSIC)
EPI_ISL_452575		SeqCOVID-SPAIN consortium/IBV(CSIC)
EPI_ISL_452574		SeqCOVID-SPAIN consortium/IBV(CSIC)
EPI_ISL_452573		SeqCOVID-SPAIN consortium/IBV(CSIC)
EPI_ISL_452572		SeqCOVID-SPAIN consortium/IBV(CSIC)
EPI_ISL_452571		SeqCOVID-SPAIN consortium/IBV(CSIC)
EPI_ISL_452570		SeqCOVID-SPAIN consortium/IBV(CSIC)
EPI_ISL_452569		SeqCOVID-SPAIN consortium/IBV(CSIC)
EPI_ISL_452568		SeqCOVID-SPAIN consortium/IBV(CSIC)
EPI_ISL_452567		SeqCOVID-SPAIN consortium/IBV(CSIC)
EPI_ISL_452566		SeqCOVID-SPAIN consortium/IBV(CSIC)
EPI_ISL_452565		SeqCOVID-SPAIN consortium/IBV(CSIC)
EPI_ISL_452564		SeqCOVID-SPAIN consortium/IBV(CSIC)
EPI_ISL_452563		SeqCOVID-SPAIN consortium/IBV(CSIC)
EPI_ISL_452562		SeqCOVID-SPAIN consortium/IBV(CSIC)
EPI_ISL_452561		SeqCOVID-SPAIN consortium/IBV(CSIC)
EPI_ISL_452560		SeqCOVID-SPAIN consortium/IBV(CSIC)
EPI_ISL_452559		SeqCOVID-SPAIN consortium/IBV(CSIC)
EPI_ISL_452558		SeqCOVID-SPAIN consortium/IBV(CSIC)
EPI_ISL_452557		SeqCOVID-SPAIN consortium/IBV(CSIC)
EPI_ISL_452556		SeqCOVID-SPAIN consortium/IBV(CSIC)
EPI_ISL_452555		SeqCOVID-SPAIN consortium/IBV(CSIC)
EPI_ISL_452554		SeqCOVID-SPAIN consortium/IBV(CSIC)
EPI_ISL_452553		SeqCOVID-SPAIN consortium/IBV(CSIC)
EPI_ISL_452552		SeqCOVID-SPAIN consortium/IBV(CSIC)
EPI_ISL_452551		SeqCOVID-SPAIN consortium/IBV(CSIC)
EPI_ISL_452550		SeqCOVID-SPAIN consortium/IBV(CSIC)
EPI_ISL_452549		SeqCOVID-SPAIN consortium/IBV(CSIC)
EPI_ISL_452548		SeqCOVID-SPAIN consortium/IBV(CSIC)
EPI_ISL_452547		SeqCOVID-SPAIN consortium/IBV(CSIC)
EPI_ISL_452546		SeqCOVID-SPAIN consortium/IBV(CSIC)
EPI_ISL_452545		SeqCOVID-SPAIN consortium/IBV(CSIC)
EPI_ISL_452544		SeqCOVID-SPAIN consortium/IBV(CSIC)
EPI_ISL_452471		SeqCOVID-SPAIN consortium/IBV(CSIC)
EPI_ISL_452470		SeqCOVID-SPAIN consortium/IBV(CSIC)
EPI_ISL_452469		SeqCOVID-SPAIN consortium/IBV(CSIC)
EPI_ISL_452468		SeqCOVID-SPAIN consortium/IBV(CSIC)
EPI_ISL_452467		SeqCOVID-SPAIN consortium/IBV(CSIC)
EPI_ISL_452466		SeqCOVID-SPAIN consortium/IBV(CSIC)
EPI_ISL_452465		SeqCOVID-SPAIN consortium/IBV(CSIC)
EPI_ISL_452464		SeqCOVID-SPAIN consortium/IBV(CSIC)
EPI_ISL_452463		SeqCOVID-SPAIN consortium/IBV(CSIC)
EPI_ISL_452462		SeqCOVID-SPAIN consortium/IBV(CSIC)
EPI_ISL_452461		SeqCOVID-SPAIN consortium/IBV(CSIC)
EPI_ISL_452460		SeqCOVID-SPAIN consortium/IBV(CSIC)
EPI_ISL_452459		SeqCOVID-SPAIN consortium/IBV(CSIC)
EPI_ISL_452458		SeqCOVID-SPAIN consortium/IBV(CSIC)
EPI_ISL_452457		SeqCOVID-SPAIN consortium/IBV(CSIC)
EPI_ISL_452456		SeqCOVID-SPAIN consortium/IBV(CSIC)
EPI_ISL_452455		SeqCOVID-SPAIN consortium/IBV(CSIC)
EPI_ISL_452454		SeqCOVID-SPAIN consortium/IBV(CSIC)
EPI_ISL_452453		SeqCOVID-SPAIN consortium/IBV(CSIC)
EPI_ISL_467071		SeqCOVID-SPAIN consortium/IBV(CSIC)
EPI_ISL_467076		SeqCOVID-SPAIN consortium/IBV(CSIC)
EPI_ISL_467064		SeqCOVID-SPAIN consortium/IBV(CSIC)
EPI_ISL_467070		SeqCOVID-SPAIN consortium/IBV(CSIC)
EPI_ISL_467074		SeqCOVID-SPAIN consortium/IBV(CSIC)
EPI_ISL_467077		SeqCOVID-SPAIN consortium/IBV(CSIC)
EPI_ISL_467073		SeqCOVID-SPAIN consortium/IBV(CSIC)
EPI_ISL_467082		SeqCOVID-SPAIN consortium/IBV(CSIC)
EPI_ISL_467065		SeqCOVID-SPAIN consortium/IBV(CSIC)
EPI_ISL_467072		SeqCOVID-SPAIN consortium/IBV(CSIC)
EPI_ISL_467067		SeqCOVID-SPAIN consortium/IBV(CSIC)
EPI_ISL_467084		SeqCOVID-SPAIN consortium/IBV(CSIC)
EPI_ISL_467068		SeqCOVID-SPAIN consortium/IBV(CSIC)
EPI_ISL_467079		SeqCOVID-SPAIN consortium/IBV(CSIC)
EPI_ISL_467085		SeqCOVID-SPAIN consortium/IBV(CSIC)
EPI_ISL_467078		SeqCOVID-SPAIN consortium/IBV(CSIC)
EPI_ISL_467081		SeqCOVID-SPAIN consortium/IBV(CSIC)
EPI_ISL_467080		SeqCOVID-SPAIN consortium/IBV(CSIC)
EPI_ISL_467069		SeqCOVID-SPAIN consortium/IBV(CSIC)
EPI_ISL_467075		SeqCOVID-SPAIN consortium/IBV(CSIC)
EPI_ISL_452452		SeqCOVID-SPAIN consortium/IBV(CSIC)
EPI_ISL_452451		SeqCOVID-SPAIN consortium/IBV(CSIC)
EPI_ISL_452450		SeqCOVID-SPAIN consortium/IBV(CSIC)
EPI_ISL_452449		SeqCOVID-SPAIN consortium/IBV(CSIC)
EPI_ISL_452448		SeqCOVID-SPAIN consortium/IBV(CSIC)
EPI_ISL_452447		SeqCOVID-SPAIN consortium/IBV(CSIC)
EPI_ISL_452446		SeqCOVID-SPAIN consortium/IBV(CSIC)
EPI_ISL_452445		SeqCOVID-SPAIN consortium/IBV(CSIC)
EPI_ISL_452443		SeqCOVID-SPAIN consortium/IBV(CSIC)
EPI_ISL_452442		SeqCOVID-SPAIN consortium/IBV(CSIC)
EPI_ISL_452441		SeqCOVID-SPAIN consortium/IBV(CSIC)
EPI_ISL_452440		SeqCOVID-SPAIN consortium/IBV(CSIC)
EPI_ISL_452439		SeqCOVID-SPAIN consortium/IBV(CSIC)
EPI_ISL_509607		SeqCOVID-SPAIN consortium/IBV(CSIC)
EPI_ISL_452438		SeqCOVID-SPAIN consortium/IBV(CSIC)
EPI_ISL_452437		SeqCOVID-SPAIN consortium/IBV(CSIC)
EPI_ISL_452436		SeqCOVID-SPAIN consortium/IBV(CSIC)
EPI_ISL_452435		SeqCOVID-SPAIN consortium/IBV(CSIC)
EPI_ISL_452434		SeqCOVID-SPAIN consortium/IBV(CSIC)
EPI_ISL_452433		SeqCOVID-SPAIN consortium/IBV(CSIC)
EPI_ISL_452432		SeqCOVID-SPAIN consortium/IBV(CSIC)
EPI_ISL_452431		SeqCOVID-SPAIN consortium/IBV(CSIC)
EPI_ISL_452430		SeqCOVID-SPAIN consortium/IBV(CSIC)
EPI_ISL_452429		SeqCOVID-SPAIN consortium/IBV(CSIC)
EPI_ISL_452428		SeqCOVID-SPAIN consortium/IBV(CSIC)
EPI_ISL_452427		SeqCOVID-SPAIN consortium/IBV(CSIC)
EPI_ISL_452426		SeqCOVID-SPAIN consortium/IBV(CSIC)
EPI_ISL_452425		SeqCOVID-SPAIN consortium/IBV(CSIC)
EPI_ISL_452424		SeqCOVID-SPAIN consortium/IBV(CSIC)
EPI_ISL_509602		SeqCOVID-SPAIN consortium/IBV(CSIC)
EPI_ISL_452423		SeqCOVID-SPAIN consortium/IBV(CSIC)
EPI_ISL_452422		SeqCOVID-SPAIN consortium/IBV(CSIC)
EPI_ISL_452421		SeqCOVID-SPAIN consortium/IBV(CSIC)
EPI_ISL_452420		SeqCOVID-SPAIN consortium/IBV(CSIC)
EPI_ISL_452419		SeqCOVID-SPAIN consortium/IBV(CSIC)
EPI_ISL_452418		SeqCOVID-SPAIN consortium/IBV(CSIC)
EPI_ISL_452417		SeqCOVID-SPAIN consortium/IBV(CSIC)
EPI_ISL_452416		SeqCOVID-SPAIN consortium/IBV(CSIC)
EPI_ISL_452415		SeqCOVID-SPAIN consortium/IBV(CSIC)
EPI_ISL_452414		SeqCOVID-SPAIN consortium/IBV(CSIC)
EPI_ISL_452413		SeqCOVID-SPAIN consortium/IBV(CSIC)
EPI_ISL_452412		SeqCOVID-SPAIN consortium/IBV(CSIC)
EPI_ISL_452411		SeqCOVID-SPAIN consortium/IBV(CSIC)
EPI_ISL_452410		SeqCOVID-SPAIN consortium/IBV(CSIC)
EPI_ISL_452409		SeqCOVID-SPAIN consortium/IBV(CSIC)
EPI_ISL_509606		SeqCOVID-SPAIN consortium/IBV(CSIC)
EPI_ISL_452408		SeqCOVID-SPAIN consortium/IBV(CSIC)
EPI_ISL_509603		SeqCOVID-SPAIN consortium/IBV(CSIC)
EPI_ISL_452407		SeqCOVID-SPAIN consortium/IBV(CSIC)
EPI_ISL_452406		SeqCOVID-SPAIN consortium/IBV(CSIC)
EPI_ISL_452405		SeqCOVID-SPAIN consortium/IBV(CSIC)
EPI_ISL_509619		SeqCOVID-SPAIN consortium/IBV(CSIC)
EPI_ISL_509620		SeqCOVID-SPAIN consortium/IBV(CSIC)
EPI_ISL_452404		SeqCOVID-SPAIN consortium/IBV(CSIC)
EPI_ISL_452403		SeqCOVID-SPAIN consortium/IBV(CSIC)
EPI_ISL_509621		SeqCOVID-SPAIN consortium/IBV(CSIC)
EPI_ISL_509622		SeqCOVID-SPAIN consortium/IBV(CSIC)
EPI_ISL_509623		SeqCOVID-SPAIN consortium/IBV(CSIC)
EPI_ISL_452402		SeqCOVID-SPAIN consortium/IBV(CSIC)
EPI_ISL_509624		SeqCOVID-SPAIN consortium/IBV(CSIC)
EPI_ISL_509604		SeqCOVID-SPAIN consortium/IBV(CSIC)
EPI_ISL_452401		SeqCOVID-SPAIN consortium/IBV(CSIC)
EPI_ISL_452400		SeqCOVID-SPAIN consortium/IBV(CSIC)
EPI_ISL_452399		SeqCOVID-SPAIN consortium/IBV(CSIC)
EPI_ISL_509625		SeqCOVID-SPAIN consortium/IBV(CSIC)
EPI_ISL_509626		SeqCOVID-SPAIN consortium/IBV(CSIC)
EPI_ISL_452398		SeqCOVID-SPAIN consortium/IBV(CSIC)
EPI_ISL_452397		SeqCOVID-SPAIN consortium/IBV(CSIC)
EPI_ISL_452396		SeqCOVID-SPAIN consortium/IBV(CSIC)
EPI_ISL_452395		SeqCOVID-SPAIN consortium/IBV(CSIC)
EPI_ISL_509611		SeqCOVID-SPAIN consortium/IBV(CSIC)
EPI_ISL_509608		SeqCOVID-SPAIN consortium/IBV(CSIC)
EPI_ISL_509627		SeqCOVID-SPAIN consortium/IBV(CSIC)
EPI_ISL_509628		SeqCOVID-SPAIN consortium/IBV(CSIC)
EPI_ISL_509629		SeqCOVID-SPAIN consortium/IBV(CSIC)
EPI_ISL_509630		SeqCOVID-SPAIN consortium/IBV(CSIC)
EPI_ISL_509631		SeqCOVID-SPAIN consortium/IBV(CSIC)
EPI_ISL_509632		SeqCOVID-SPAIN consortium/IBV(CSIC)
EPI_ISL_452394		SeqCOVID-SPAIN consortium/IBV(CSIC)
EPI_ISL_452393		SeqCOVID-SPAIN consortium/IBV(CSIC)
EPI_ISL_452392		SeqCOVID-SPAIN consortium/IBV(CSIC)
EPI_ISL_452391		SeqCOVID-SPAIN consortium/IBV(CSIC)
EPI_ISL_452390		SeqCOVID-SPAIN consortium/IBV(CSIC)
EPI_ISL_509605		SeqCOVID-SPAIN consortium/IBV(CSIC)
EPI_ISL_452389		SeqCOVID-SPAIN consortium/IBV(CSIC)
EPI_ISL_452388		SeqCOVID-SPAIN consortium/IBV(CSIC)
EPI_ISL_452387		SeqCOVID-SPAIN consortium/IBV(CSIC)
EPI_ISL_452386		SeqCOVID-SPAIN consortium/IBV(CSIC)
EPI_ISL_509609		SeqCOVID-SPAIN consortium/IBV(CSIC)
EPI_ISL_452385		SeqCOVID-SPAIN consortium/IBV(CSIC)
EPI_ISL_452384		SeqCOVID-SPAIN consortium/IBV(CSIC)
EPI_ISL_452383		SeqCOVID-SPAIN consortium/IBV(CSIC)
EPI_ISL_452382		SeqCOVID-SPAIN consortium/IBV(CSIC)
EPI_ISL_452381		SeqCOVID-SPAIN consortium/IBV(CSIC)
EPI_ISL_452380		SeqCOVID-SPAIN consortium/IBV(CSIC)
EPI_ISL_452379		SeqCOVID-SPAIN consortium/IBV(CSIC)
EPI_ISL_452378		SeqCOVID-SPAIN consortium/IBV(CSIC)
EPI_ISL_452377		SeqCOVID-SPAIN consortium/IBV(CSIC)
EPI_ISL_452376		SeqCOVID-SPAIN consortium/IBV(CSIC)
EPI_ISL_452375		SeqCOVID-SPAIN consortium/IBV(CSIC)
EPI_ISL_452374		SeqCOVID-SPAIN consortium/IBV(CSIC)
EPI_ISL_452373		SeqCOVID-SPAIN consortium/IBV(CSIC)
EPI_ISL_452372		SeqCOVID-SPAIN consortium/IBV(CSIC)
EPI_ISL_452371		SeqCOVID-SPAIN consortium/IBV(CSIC)
EPI_ISL_452370		SeqCOVID-SPAIN consortium/IBV(CSIC)
EPI_ISL_452369		SeqCOVID-SPAIN consortium/IBV(CSIC)
EPI_ISL_452368		SeqCOVID-SPAIN consortium/IBV(CSIC)
EPI_ISL_452367		SeqCOVID-SPAIN consortium/IBV(CSIC)
EPI_ISL_452366		SeqCOVID-SPAIN consortium/IBV(CSIC)
EPI_ISL_452365		SeqCOVID-SPAIN consortium/IBV(CSIC)
EPI_ISL_474922		SeqCOVID-SPAIN consortium/IBV(CSIC)
EPI_ISL_474923		SeqCOVID-SPAIN consortium/IBV(CSIC)
EPI_ISL_474841		SeqCOVID-SPAIN consortium/IBV(CSIC)
EPI_ISL_474857		SeqCOVID-SPAIN consortium/IBV(CSIC)
EPI_ISL_474924		SeqCOVID-SPAIN consortium/IBV(CSIC)
EPI_ISL_474842		SeqCOVID-SPAIN consortium/IBV(CSIC)
EPI_ISL_474925		SeqCOVID-SPAIN consortium/IBV(CSIC)
EPI_ISL_467060		SeqCOVID-SPAIN consortium/IBV(CSIC)
EPI_ISL_474858		SeqCOVID-SPAIN consortium/IBV(CSIC)
EPI_ISL_474926		SeqCOVID-SPAIN consortium/IBV(CSIC)
EPI_ISL_474927		SeqCOVID-SPAIN consortium/IBV(CSIC)
EPI_ISL_474843		SeqCOVID-SPAIN consortium/IBV(CSIC)
EPI_ISL_474859		SeqCOVID-SPAIN consortium/IBV(CSIC)
EPI_ISL_474860		SeqCOVID-SPAIN consortium/IBV(CSIC)
EPI_ISL_474861		SeqCOVID-SPAIN consortium/IBV(CSIC)
EPI_ISL_474862		SeqCOVID-SPAIN consortium/IBV(CSIC)
EPI_ISL_474863		SeqCOVID-SPAIN consortium/IBV(CSIC)
EPI_ISL_474864		SeqCOVID-SPAIN consortium/IBV(CSIC)
EPI_ISL_474937		SeqCOVID-SPAIN consortium/IBV(CSIC)
EPI_ISL_474865		SeqCOVID-SPAIN consortium/IBV(CSIC)
EPI_ISL_474936		SeqCOVID-SPAIN consortium/IBV(CSIC)
EPI_ISL_474897		SeqCOVID-SPAIN consortium/IBV(CSIC)
EPI_ISL_474866		SeqCOVID-SPAIN consortium/IBV(CSIC)
EPI_ISL_474867		SeqCOVID-SPAIN consortium/IBV(CSIC)
EPI_ISL_474833		SeqCOVID-SPAIN consortium/IBV(CSIC)
EPI_ISL_474868		SeqCOVID-SPAIN consortium/IBV(CSIC)
EPI_ISL_467059		SeqCOVID-SPAIN consortium/IBV(CSIC)
EPI_ISL_474938		SeqCOVID-SPAIN consortium/IBV(CSIC)
EPI_ISL_474834		SeqCOVID-SPAIN consortium/IBV(CSIC)
EPI_ISL_474909		SeqCOVID-SPAIN consortium/IBV(CSIC)
EPI_ISL_474869		SeqCOVID-SPAIN consortium/IBV(CSIC)
EPI_ISL_467062		SeqCOVID-SPAIN consortium/IBV(CSIC)
EPI_ISL_474851		SeqCOVID-SPAIN consortium/IBV(CSIC)
EPI_ISL_474948		SeqCOVID-SPAIN consortium/IBV(CSIC)
EPI_ISL_474870		SeqCOVID-SPAIN consortium/IBV(CSIC)
EPI_ISL_474871		SeqCOVID-SPAIN consortium/IBV(CSIC)
EPI_ISL_474844		SeqCOVID-SPAIN consortium/IBV(CSIC)
EPI_ISL_474939		SeqCOVID-SPAIN consortium/IBV(CSIC)
EPI_ISL_474942		SeqCOVID-SPAIN consortium/IBV(CSIC)
EPI_ISL_474845		SeqCOVID-SPAIN consortium/IBV(CSIC)
EPI_ISL_474872		SeqCOVID-SPAIN consortium/IBV(CSIC)
EPI_ISL_474797		SeqCOVID-SPAIN consortium/IBV(CSIC)
EPI_ISL_474907		SeqCOVID-SPAIN consortium/IBV(CSIC)
EPI_ISL_474873		SeqCOVID-SPAIN consortium/IBV(CSIC)
EPI_ISL_474874		SeqCOVID-SPAIN consortium/IBV(CSIC)
EPI_ISL_474875		SeqCOVID-SPAIN consortium/IBV(CSIC)
EPI_ISL_474900		SeqCOVID-SPAIN consortium/IBV(CSIC)
EPI_ISL_474928		SeqCOVID-SPAIN consortium/IBV(CSIC)
EPI_ISL_474876		SeqCOVID-SPAIN consortium/IBV(CSIC)
EPI_ISL_474929		SeqCOVID-SPAIN consortium/IBV(CSIC)
EPI_ISL_474877		SeqCOVID-SPAIN consortium/IBV(CSIC)
EPI_ISL_474878		SeqCOVID-SPAIN consortium/IBV(CSIC)
EPI_ISL_474855		SeqCOVID-SPAIN consortium/IBV(CSIC)
EPI_ISL_474879		SeqCOVID-SPAIN consortium/IBV(CSIC)
EPI_ISL_474930		SeqCOVID-SPAIN consortium/IBV(CSIC)
EPI_ISL_474880		SeqCOVID-SPAIN consortium/IBV(CSIC)
EPI_ISL_474881		SeqCOVID-SPAIN consortium/IBV(CSIC)
EPI_ISL_474882		SeqCOVID-SPAIN consortium/IBV(CSIC)
EPI_ISL_474883		SeqCOVID-SPAIN consortium/IBV(CSIC)
EPI_ISL_467061		SeqCOVID-SPAIN consortium/IBV(CSIC)
EPI_ISL_474957		SeqCOVID-SPAIN consortium/IBV(CSIC)
EPI_ISL_474884		SeqCOVID-SPAIN consortium/IBV(CSIC)
EPI_ISL_474856		SeqCOVID-SPAIN consortium/IBV(CSIC)
EPI_ISL_474943		SeqCOVID-SPAIN consortium/IBV(CSIC)
EPI_ISL_474931		SeqCOVID-SPAIN consortium/IBV(CSIC)
EPI_ISL_474885		SeqCOVID-SPAIN consortium/IBV(CSIC)
EPI_ISL_474908		SeqCOVID-SPAIN consortium/IBV(CSIC)
EPI_ISL_474886		SeqCOVID-SPAIN consortium/IBV(CSIC)
EPI_ISL_467063		SeqCOVID-SPAIN consortium/IBV(CSIC)
EPI_ISL_474887		SeqCOVID-SPAIN consortium/IBV(CSIC)
EPI_ISL_474888		SeqCOVID-SPAIN consortium/IBV(CSIC)
EPI_ISL_474898		SeqCOVID-SPAIN consortium/IBV(CSIC)
EPI_ISL_474835		SeqCOVID-SPAIN consortium/IBV(CSIC)
EPI_ISL_474836		SeqCOVID-SPAIN consortium/IBV(CSIC)
EPI_ISL_474899		SeqCOVID-SPAIN consortium/IBV(CSIC)
EPI_ISL_474944		SeqCOVID-SPAIN consortium/IBV(CSIC)
EPI_ISL_474889		SeqCOVID-SPAIN consortium/IBV(CSIC)
EPI_ISL_474932		SeqCOVID-SPAIN consortium/IBV(CSIC)
EPI_ISL_474832		SeqCOVID-SPAIN consortium/IBV(CSIC)
EPI_ISL_474890		SeqCOVID-SPAIN consortium/IBV(CSIC)
EPI_ISL_474846		SeqCOVID-SPAIN consortium/IBV(CSIC)
EPI_ISL_474891		SeqCOVID-SPAIN consortium/IBV(CSIC)
EPI_ISL_474949		SeqCOVID-SPAIN consortium/IBV(CSIC)
EPI_ISL_474892		SeqCOVID-SPAIN consortium/IBV(CSIC)
EPI_ISL_474893		SeqCOVID-SPAIN consortium/IBV(CSIC)
EPI_ISL_474894		SeqCOVID-SPAIN consortium/IBV(CSIC)
EPI_ISL_474895		SeqCOVID-SPAIN consortium/IBV(CSIC)
EPI_ISL_474950		SeqCOVID-SPAIN consortium/IBV(CSIC)
EPI_ISL_474850		SeqCOVID-SPAIN consortium/IBV(CSIC)
EPI_ISL_474935		SeqCOVID-SPAIN consortium/IBV(CSIC)
EPI_ISL_474896		SeqCOVID-SPAIN consortium/IBV(CSIC)
EPI_ISL_500172		SeqCOVID-SPAIN consortium/IBV(CSIC)
EPI_ISL_500168		SeqCOVID-SPAIN consortium/IBV(CSIC)
EPI_ISL_500163		SeqCOVID-SPAIN consortium/IBV(CSIC)
EPI_ISL_500224		SeqCOVID-SPAIN consortium/IBV(CSIC)
EPI_ISL_500202		SeqCOVID-SPAIN consortium/IBV(CSIC)
EPI_ISL_500174		SeqCOVID-SPAIN consortium/IBV(CSIC)
EPI_ISL_500225		SeqCOVID-SPAIN consortium/IBV(CSIC)
EPI_ISL_500175		SeqCOVID-SPAIN consortium/IBV(CSIC)
EPI_ISL_500169		SeqCOVID-SPAIN consortium/IBV(CSIC)
EPI_ISL_500176		SeqCOVID-SPAIN consortium/IBV(CSIC)
EPI_ISL_500203		SeqCOVID-SPAIN consortium/IBV(CSIC)
EPI_ISL_500170		SeqCOVID-SPAIN consortium/IBV(CSIC)
EPI_ISL_500211		SeqCOVID-SPAIN consortium/IBV(CSIC)
EPI_ISL_500177		SeqCOVID-SPAIN consortium/IBV(CSIC)
EPI_ISL_500212		SeqCOVID-SPAIN consortium/IBV(CSIC)
EPI_ISL_500213		SeqCOVID-SPAIN consortium/IBV(CSIC)
EPI_ISL_500178		SeqCOVID-SPAIN consortium/IBV(CSIC)
EPI_ISL_500179		SeqCOVID-SPAIN consortium/IBV(CSIC)
EPI_ISL_500180		SeqCOVID-SPAIN consortium/IBV(CSIC)
EPI_ISL_500181		SeqCOVID-SPAIN consortium/IBV(CSIC)
EPI_ISL_500182		SeqCOVID-SPAIN consortium/IBV(CSIC)
EPI_ISL_500183		SeqCOVID-SPAIN consortium/IBV(CSIC)
EPI_ISL_500184		SeqCOVID-SPAIN consortium/IBV(CSIC)
EPI_ISL_500214		SeqCOVID-SPAIN consortium/IBV(CSIC)
EPI_ISL_500185		SeqCOVID-SPAIN consortium/IBV(CSIC)
EPI_ISL_500164		SeqCOVID-SPAIN consortium/IBV(CSIC)
EPI_ISL_500215		SeqCOVID-SPAIN consortium/IBV(CSIC)
EPI_ISL_500216		SeqCOVID-SPAIN consortium/IBV(CSIC)
EPI_ISL_500186		SeqCOVID-SPAIN consortium/IBV(CSIC)
EPI_ISL_500171		SeqCOVID-SPAIN consortium/IBV(CSIC)
EPI_ISL_500226		SeqCOVID-SPAIN consortium/IBV(CSIC)
EPI_ISL_500204		SeqCOVID-SPAIN consortium/IBV(CSIC)
EPI_ISL_500227		SeqCOVID-SPAIN consortium/IBV(CSIC)
EPI_ISL_500187		SeqCOVID-SPAIN consortium/IBV(CSIC)
EPI_ISL_500188		SeqCOVID-SPAIN consortium/IBV(CSIC)
EPI_ISL_500189		SeqCOVID-SPAIN consortium/IBV(CSIC)
EPI_ISL_500220		SeqCOVID-SPAIN consortium/IBV(CSIC)
EPI_ISL_500190		SeqCOVID-SPAIN consortium/IBV(CSIC)
EPI_ISL_500191		SeqCOVID-SPAIN consortium/IBV(CSIC)
EPI_ISL_500192		SeqCOVID-SPAIN consortium/IBV(CSIC)
EPI_ISL_500160		SeqCOVID-SPAIN consortium/IBV(CSIC)
EPI_ISL_500193		SeqCOVID-SPAIN consortium/IBV(CSIC)
EPI_ISL_500194		SeqCOVID-SPAIN consortium/IBV(CSIC)
EPI_ISL_500195		SeqCOVID-SPAIN consortium/IBV(CSIC)
EPI_ISL_500196		SeqCOVID-SPAIN consortium/IBV(CSIC)
EPI_ISL_500197		SeqCOVID-SPAIN consortium/IBV(CSIC)
EPI_ISL_500198		SeqCOVID-SPAIN consortium/IBV(CSIC)
EPI_ISL_500222		SeqCOVID-SPAIN consortium/IBV(CSIC)
EPI_ISL_500223		SeqCOVID-SPAIN consortium/IBV(CSIC)
EPI_ISL_500165		SeqCOVID-SPAIN consortium/IBV(CSIC)
EPI_ISL_500173		SeqCOVID-SPAIN consortium/IBV(CSIC)
EPI_ISL_500210		SeqCOVID-SPAIN consortium/IBV(CSIC)
EPI_ISL_500199		SeqCOVID-SPAIN consortium/IBV(CSIC)
EPI_ISL_500217		SeqCOVID-SPAIN consortium/IBV(CSIC)
EPI_ISL_500205		SeqCOVID-SPAIN consortium/IBV(CSIC)
EPI_ISL_500208		SeqCOVID-SPAIN consortium/IBV(CSIC)
EPI_ISL_500200		SeqCOVID-SPAIN consortium/IBV(CSIC)
EPI_ISL_500206		SeqCOVID-SPAIN consortium/IBV(CSIC)
EPI_ISL_500161		SeqCOVID-SPAIN consortium/IBV(CSIC)
EPI_ISL_500201		SeqCOVID-SPAIN consortium/IBV(CSIC)
EPI_ISL_510044		SeqCOVID-SPAIN consortium/IBV(CSIC)
EPI_ISL_510045		SeqCOVID-SPAIN consortium/IBV(CSIC)
EPI_ISL_510046		SeqCOVID-SPAIN consortium/IBV(CSIC)
EPI_ISL_510047		SeqCOVID-SPAIN consortium/IBV(CSIC)
EPI_ISL_510048		SeqCOVID-SPAIN consortium/IBV(CSIC)
EPI_ISL_510049		SeqCOVID-SPAIN consortium/IBV(CSIC)
EPI_ISL_510050		SeqCOVID-SPAIN consortium/IBV(CSIC)
EPI_ISL_510051		SeqCOVID-SPAIN consortium/IBV(CSIC)
EPI_ISL_510052		SeqCOVID-SPAIN consortium/IBV(CSIC)
EPI_ISL_510053		SeqCOVID-SPAIN consortium/IBV(CSIC)
EPI_ISL_510054		SeqCOVID-SPAIN consortium/IBV(CSIC)
EPI_ISL_510055		SeqCOVID-SPAIN consortium/IBV(CSIC)
EPI_ISL_510056		SeqCOVID-SPAIN consortium/IBV(CSIC)
EPI_ISL_510057		SeqCOVID-SPAIN consortium/IBV(CSIC)
EPI_ISL_510058		SeqCOVID-SPAIN consortium/IBV(CSIC)
EPI_ISL_510059		SeqCOVID-SPAIN consortium/IBV(CSIC)
EPI_ISL_510060		SeqCOVID-SPAIN consortium/IBV(CSIC)
EPI_ISL_510061		SeqCOVID-SPAIN consortium/IBV(CSIC)
EPI_ISL_510062		SeqCOVID-SPAIN consortium/IBV(CSIC)
EPI_ISL_510063		SeqCOVID-SPAIN consortium/IBV(CSIC)
EPI_ISL_510424		SeqCOVID-SPAIN consortium/IBV(CSIC)
EPI_ISL_510425		SeqCOVID-SPAIN consortium/IBV(CSIC)
EPI_ISL_510426		SeqCOVID-SPAIN consortium/IBV(CSIC)
EPI_ISL_510427		SeqCOVID-SPAIN consortium/IBV(CSIC)
EPI_ISL_510428		SeqCOVID-SPAIN consortium/IBV(CSIC)
EPI_ISL_510429		SeqCOVID-SPAIN consortium/IBV(CSIC)
EPI_ISL_510430		SeqCOVID-SPAIN consortium/IBV(CSIC)
EPI_ISL_510431		SeqCOVID-SPAIN consortium/IBV(CSIC)
EPI_ISL_510432		SeqCOVID-SPAIN consortium/IBV(CSIC)
EPI_ISL_510433		SeqCOVID-SPAIN consortium/IBV(CSIC)
EPI_ISL_510434		SeqCOVID-SPAIN consortium/IBV(CSIC)
EPI_ISL_510435		SeqCOVID-SPAIN consortium/IBV(CSIC)
EPI_ISL_510436		SeqCOVID-SPAIN consortium/IBV(CSIC)
EPI_ISL_510437		SeqCOVID-SPAIN consortium/IBV(CSIC)
EPI_ISL_510438		SeqCOVID-SPAIN consortium/IBV(CSIC)
EPI_ISL_510439		SeqCOVID-SPAIN consortium/IBV(CSIC)
EPI_ISL_510440		SeqCOVID-SPAIN consortium/IBV(CSIC)
EPI_ISL_510441		SeqCOVID-SPAIN consortium/IBV(CSIC)
EPI_ISL_510442		SeqCOVID-SPAIN consortium/IBV(CSIC)
EPI_ISL_510443		SeqCOVID-SPAIN consortium/IBV(CSIC)
EPI_ISL_510444		SeqCOVID-SPAIN consortium/IBV(CSIC)
EPI_ISL_510445		SeqCOVID-SPAIN consortium/IBV(CSIC)
EPI_ISL_510446		SeqCOVID-SPAIN consortium/IBV(CSIC)
EPI_ISL_510447		SeqCOVID-SPAIN consortium/IBV(CSIC)
EPI_ISL_510448		SeqCOVID-SPAIN consortium/IBV(CSIC)
EPI_ISL_510449		SeqCOVID-SPAIN consortium/IBV(CSIC)
EPI_ISL_510450		SeqCOVID-SPAIN consortium/IBV(CSIC)
EPI_ISL_510451		SeqCOVID-SPAIN consortium/IBV(CSIC)
EPI_ISL_510452		SeqCOVID-SPAIN consortium/IBV(CSIC)
EPI_ISL_510453		SeqCOVID-SPAIN consortium/IBV(CSIC)
EPI_ISL_510454		SeqCOVID-SPAIN consortium/IBV(CSIC)
EPI_ISL_510455		SeqCOVID-SPAIN consortium/IBV(CSIC)
EPI_ISL_510456		SeqCOVID-SPAIN consortium/IBV(CSIC)
EPI_ISL_510457		SeqCOVID-SPAIN consortium/IBV(CSIC)
EPI_ISL_510458		SeqCOVID-SPAIN consortium/IBV(CSIC)
EPI_ISL_510459		SeqCOVID-SPAIN consortium/IBV(CSIC)
EPI_ISL_510460		SeqCOVID-SPAIN consortium/IBV(CSIC)
EPI_ISL_538168		SeqCOVID-SPAIN consortium/IBV(CSIC)
EPI_ISL_538169		SeqCOVID-SPAIN consortium/IBV(CSIC)
EPI_ISL_538170		SeqCOVID-SPAIN consortium/IBV(CSIC)
EPI_ISL_538171		SeqCOVID-SPAIN consortium/IBV(CSIC)
EPI_ISL_538172		SeqCOVID-SPAIN consortium/IBV(CSIC)
EPI_ISL_538173		SeqCOVID-SPAIN consortium/IBV(CSIC)
EPI_ISL_538174		SeqCOVID-SPAIN consortium/IBV(CSIC)
EPI_ISL_538175		SeqCOVID-SPAIN consortium/IBV(CSIC)
EPI_ISL_538176		SeqCOVID-SPAIN consortium/IBV(CSIC)
EPI_ISL_538177		SeqCOVID-SPAIN consortium/IBV(CSIC)
EPI_ISL_538178		SeqCOVID-SPAIN consortium/IBV(CSIC)
EPI_ISL_538179		SeqCOVID-SPAIN consortium/IBV(CSIC)
EPI_ISL_538180		SeqCOVID-SPAIN consortium/IBV(CSIC)
EPI_ISL_538181		SeqCOVID-SPAIN consortium/IBV(CSIC)
EPI_ISL_538182		SeqCOVID-SPAIN consortium/IBV(CSIC)
EPI_ISL_538183		SeqCOVID-SPAIN consortium/IBV(CSIC)
EPI_ISL_538184		SeqCOVID-SPAIN consortium/IBV(CSIC)
EPI_ISL_538185		SeqCOVID-SPAIN consortium/IBV(CSIC)
EPI_ISL_538186		SeqCOVID-SPAIN consortium/IBV(CSIC)
EPI_ISL_538187		SeqCOVID-SPAIN consortium/IBV(CSIC)
EPI_ISL_538188		SeqCOVID-SPAIN consortium/IBV(CSIC)
EPI_ISL_538189		SeqCOVID-SPAIN consortium/IBV(CSIC)
EPI_ISL_538190		SeqCOVID-SPAIN consortium/IBV(CSIC)
EPI_ISL_538191		SeqCOVID-SPAIN consortium/IBV(CSIC)
EPI_ISL_538192		SeqCOVID-SPAIN consortium/IBV(CSIC)
EPI_ISL_538193		SeqCOVID-SPAIN consortium/IBV(CSIC)
EPI_ISL_538194		SeqCOVID-SPAIN consortium/IBV(CSIC)
EPI_ISL_538195		SeqCOVID-SPAIN consortium/IBV(CSIC)
EPI_ISL_538196		SeqCOVID-SPAIN consortium/IBV(CSIC)
EPI_ISL_538197		SeqCOVID-SPAIN consortium/IBV(CSIC)
EPI_ISL_538198		SeqCOVID-SPAIN consortium/IBV(CSIC)
EPI_ISL_538199		SeqCOVID-SPAIN consortium/IBV(CSIC)
EPI_ISL_538200		SeqCOVID-SPAIN consortium/IBV(CSIC)
EPI_ISL_538201		SeqCOVID-SPAIN consortium/IBV(CSIC)
EPI_ISL_538202		SeqCOVID-SPAIN consortium/IBV(CSIC)
EPI_ISL_538203		SeqCOVID-SPAIN consortium/IBV(CSIC)
EPI_ISL_538204		SeqCOVID-SPAIN consortium/IBV(CSIC)
EPI_ISL_538205		SeqCOVID-SPAIN consortium/IBV(CSIC)
EPI_ISL_538206		SeqCOVID-SPAIN consortium/IBV(CSIC)
EPI_ISL_538207		SeqCOVID-SPAIN consortium/IBV(CSIC)
EPI_ISL_538208		SeqCOVID-SPAIN consortium/IBV(CSIC)
EPI_ISL_538209		SeqCOVID-SPAIN consortium/IBV(CSIC)
EPI_ISL_538210		SeqCOVID-SPAIN consortium/IBV(CSIC)
EPI_ISL_538211		SeqCOVID-SPAIN consortium/IBV(CSIC)
EPI_ISL_538212		SeqCOVID-SPAIN consortium/IBV(CSIC)
EPI_ISL_538213		SeqCOVID-SPAIN consortium/IBV(CSIC)
EPI_ISL_538214		SeqCOVID-SPAIN consortium/IBV(CSIC)
EPI_ISL_538215		SeqCOVID-SPAIN consortium/IBV(CSIC)
EPI_ISL_538216		SeqCOVID-SPAIN consortium/IBV(CSIC)
EPI_ISL_538217		SeqCOVID-SPAIN consortium/IBV(CSIC)
EPI_ISL_538218		SeqCOVID-SPAIN consortium/IBV(CSIC)
EPI_ISL_538219		SeqCOVID-SPAIN consortium/IBV(CSIC)
EPI_ISL_538220		SeqCOVID-SPAIN consortium/IBV(CSIC)
EPI_ISL_538221		SeqCOVID-SPAIN consortium/IBV(CSIC)
EPI_ISL_538222		SeqCOVID-SPAIN consortium/IBV(CSIC)
EPI_ISL_538223		SeqCOVID-SPAIN consortium/IBV(CSIC)
EPI_ISL_538224		SeqCOVID-SPAIN consortium/IBV(CSIC)
EPI_ISL_538225		SeqCOVID-SPAIN consortium/IBV(CSIC)
EPI_ISL_538226		SeqCOVID-SPAIN consortium/IBV(CSIC)
EPI_ISL_538227		SeqCOVID-SPAIN consortium/IBV(CSIC)
EPI_ISL_538228		SeqCOVID-SPAIN consortium/IBV(CSIC)
EPI_ISL_538229		SeqCOVID-SPAIN consortium/IBV(CSIC)
EPI_ISL_538230		SeqCOVID-SPAIN consortium/IBV(CSIC)
EPI_ISL_538055		SeqCOVID-SPAIN consortium/IBV(CSIC)
EPI_ISL_538056		SeqCOVID-SPAIN consortium/IBV(CSIC)
EPI_ISL_538057		SeqCOVID-SPAIN consortium/IBV(CSIC)
EPI_ISL_538058		SeqCOVID-SPAIN consortium/IBV(CSIC)
EPI_ISL_538059		SeqCOVID-SPAIN consortium/IBV(CSIC)
EPI_ISL_538060		SeqCOVID-SPAIN consortium/IBV(CSIC)
EPI_ISL_538061		SeqCOVID-SPAIN consortium/IBV(CSIC)
EPI_ISL_538119		SeqCOVID-SPAIN consortium/IBV(CSIC)
EPI_ISL_538120		SeqCOVID-SPAIN consortium/IBV(CSIC)
EPI_ISL_538121		SeqCOVID-SPAIN consortium/IBV(CSIC)
EPI_ISL_538122		SeqCOVID-SPAIN consortium/IBV(CSIC)
EPI_ISL_538123		SeqCOVID-SPAIN consortium/IBV(CSIC)
EPI_ISL_538568		SeqCOVID-SPAIN consortium/IBV(CSIC)
EPI_ISL_538569		SeqCOVID-SPAIN consortium/IBV(CSIC)
EPI_ISL_538570		SeqCOVID-SPAIN consortium/IBV(CSIC)
EPI_ISL_538571		SeqCOVID-SPAIN consortium/IBV(CSIC)
EPI_ISL_538572		SeqCOVID-SPAIN consortium/IBV(CSIC)
EPI_ISL_538573		SeqCOVID-SPAIN consortium/IBV(CSIC)
EPI_ISL_538574		SeqCOVID-SPAIN consortium/IBV(CSIC)
EPI_ISL_538575		SeqCOVID-SPAIN consortium/IBV(CSIC)
EPI_ISL_538576		SeqCOVID-SPAIN consortium/IBV(CSIC)
EPI_ISL_538124		SeqCOVID-SPAIN consortium/IBV(CSIC)
EPI_ISL_538577		SeqCOVID-SPAIN consortium/IBV(CSIC)
EPI_ISL_538578		SeqCOVID-SPAIN consortium/IBV(CSIC)
EPI_ISL_538579		SeqCOVID-SPAIN consortium/IBV(CSIC)
EPI_ISL_538580		SeqCOVID-SPAIN consortium/IBV(CSIC)
EPI_ISL_538581		SeqCOVID-SPAIN consortium/IBV(CSIC)
EPI_ISL_538125		SeqCOVID-SPAIN consortium/IBV(CSIC)
EPI_ISL_538126		SeqCOVID-SPAIN consortium/IBV(CSIC)
EPI_ISL_538127		SeqCOVID-SPAIN consortium/IBV(CSIC)
EPI_ISL_538128		SeqCOVID-SPAIN consortium/IBV(CSIC)
EPI_ISL_538129		SeqCOVID-SPAIN consortium/IBV(CSIC)
EPI_ISL_538130		SeqCOVID-SPAIN consortium/IBV(CSIC)
EPI_ISL_538131		SeqCOVID-SPAIN consortium/IBV(CSIC)
EPI_ISL_538132		SeqCOVID-SPAIN consortium/IBV(CSIC)
EPI_ISL_538133		SeqCOVID-SPAIN consortium/IBV(CSIC)
EPI_ISL_538134		SeqCOVID-SPAIN consortium/IBV(CSIC)
EPI_ISL_538135		SeqCOVID-SPAIN consortium/IBV(CSIC)
EPI_ISL_538136		SeqCOVID-SPAIN consortium/IBV(CSIC)
EPI_ISL_538582		SeqCOVID-SPAIN consortium/IBV(CSIC)
EPI_ISL_538137		SeqCOVID-SPAIN consortium/IBV(CSIC)
EPI_ISL_538138		SeqCOVID-SPAIN consortium/IBV(CSIC)
EPI_ISL_538139		SeqCOVID-SPAIN consortium/IBV(CSIC)
EPI_ISL_538583		SeqCOVID-SPAIN consortium/IBV(CSIC)
EPI_ISL_538140		SeqCOVID-SPAIN consortium/IBV(CSIC)
EPI_ISL_538584		SeqCOVID-SPAIN consortium/IBV(CSIC)
EPI_ISL_538585		SeqCOVID-SPAIN consortium/IBV(CSIC)
EPI_ISL_538586		SeqCOVID-SPAIN consortium/IBV(CSIC)
EPI_ISL_538141		SeqCOVID-SPAIN consortium/IBV(CSIC)
EPI_ISL_538587		SeqCOVID-SPAIN consortium/IBV(CSIC)
EPI_ISL_538588		SeqCOVID-SPAIN consortium/IBV(CSIC)
EPI_ISL_538589		SeqCOVID-SPAIN consortium/IBV(CSIC)
EPI_ISL_538590		SeqCOVID-SPAIN consortium/IBV(CSIC)
EPI_ISL_538591		SeqCOVID-SPAIN consortium/IBV(CSIC)
EPI_ISL_538142		SeqCOVID-SPAIN consortium/IBV(CSIC)
EPI_ISL_538143		SeqCOVID-SPAIN consortium/IBV(CSIC)
EPI_ISL_538592		SeqCOVID-SPAIN consortium/IBV(CSIC)
EPI_ISL_538593		SeqCOVID-SPAIN consortium/IBV(CSIC)
EPI_ISL_538144		SeqCOVID-SPAIN consortium/IBV(CSIC)
EPI_ISL_538145		SeqCOVID-SPAIN consortium/IBV(CSIC)
EPI_ISL_538594		SeqCOVID-SPAIN consortium/IBV(CSIC)
EPI_ISL_538595		SeqCOVID-SPAIN consortium/IBV(CSIC)
EPI_ISL_538146		SeqCOVID-SPAIN consortium/IBV(CSIC)
EPI_ISL_538147		SeqCOVID-SPAIN consortium/IBV(CSIC)
EPI_ISL_538148		SeqCOVID-SPAIN consortium/IBV(CSIC)
EPI_ISL_538149		SeqCOVID-SPAIN consortium/IBV(CSIC)
EPI_ISL_538150		SeqCOVID-SPAIN consortium/IBV(CSIC)
EPI_ISL_538596		SeqCOVID-SPAIN consortium/IBV(CSIC)
EPI_ISL_538151		SeqCOVID-SPAIN consortium/IBV(CSIC)
EPI_ISL_538597		SeqCOVID-SPAIN consortium/IBV(CSIC)
EPI_ISL_538152		SeqCOVID-SPAIN consortium/IBV(CSIC)
EPI_ISL_538153		SeqCOVID-SPAIN consortium/IBV(CSIC)
EPI_ISL_538154		SeqCOVID-SPAIN consortium/IBV(CSIC)
EPI_ISL_538155		SeqCOVID-SPAIN consortium/IBV(CSIC)
EPI_ISL_538598		SeqCOVID-SPAIN consortium/IBV(CSIC)
EPI_ISL_538599		SeqCOVID-SPAIN consortium/IBV(CSIC)
EPI_ISL_538156		SeqCOVID-SPAIN consortium/IBV(CSIC)
EPI_ISL_538157		SeqCOVID-SPAIN consortium/IBV(CSIC)
EPI_ISL_538600		SeqCOVID-SPAIN consortium/IBV(CSIC)
EPI_ISL_538158		SeqCOVID-SPAIN consortium/IBV(CSIC)
EPI_ISL_538159		SeqCOVID-SPAIN consortium/IBV(CSIC)
EPI_ISL_538601		SeqCOVID-SPAIN consortium/IBV(CSIC)
EPI_ISL_538160		SeqCOVID-SPAIN consortium/IBV(CSIC)
EPI_ISL_538161		SeqCOVID-SPAIN consortium/IBV(CSIC)
EPI_ISL_538602		SeqCOVID-SPAIN consortium/IBV(CSIC)
EPI_ISL_538162		SeqCOVID-SPAIN consortium/IBV(CSIC)
EPI_ISL_538163		SeqCOVID-SPAIN consortium/IBV(CSIC)
EPI_ISL_538603		SeqCOVID-SPAIN consortium/IBV(CSIC)
EPI_ISL_538604		SeqCOVID-SPAIN consortium/IBV(CSIC)
EPI_ISL_538164		SeqCOVID-SPAIN consortium/IBV(CSIC)
EPI_ISL_538605		SeqCOVID-SPAIN consortium/IBV(CSIC)
EPI_ISL_538165		SeqCOVID-SPAIN consortium/IBV(CSIC)
EPI_ISL_538606		SeqCOVID-SPAIN consortium/IBV(CSIC)
EPI_ISL_538607		SeqCOVID-SPAIN consortium/IBV(CSIC)
EPI_ISL_538166		SeqCOVID-SPAIN consortium/IBV(CSIC)
EPI_ISL_538167		SeqCOVID-SPAIN consortium/IBV(CSIC)
EPI_ISL_565908		SeqCOVID-SPAIN consortium/IBV(CSIC)
EPI_ISL_565909		SeqCOVID-SPAIN consortium/IBV(CSIC)
EPI_ISL_565910		SeqCOVID-SPAIN consortium/IBV(CSIC)
EPI_ISL_565911		SeqCOVID-SPAIN consortium/IBV(CSIC)
EPI_ISL_565912		SeqCOVID-SPAIN consortium/IBV(CSIC)
EPI_ISL_565913		SeqCOVID-SPAIN consortium/IBV(CSIC)
EPI_ISL_565914		SeqCOVID-SPAIN consortium/IBV(CSIC)
EPI_ISL_565915		SeqCOVID-SPAIN consortium/IBV(CSIC)
EPI_ISL_565916		SeqCOVID-SPAIN consortium/IBV(CSIC)
EPI_ISL_565917		SeqCOVID-SPAIN consortium/IBV(CSIC)
EPI_ISL_565918		SeqCOVID-SPAIN consortium/IBV(CSIC)
EPI_ISL_565919		SeqCOVID-SPAIN consortium/IBV(CSIC)
EPI_ISL_538672		SeqCOVID-SPAIN consortium/IBV(CSIC)
EPI_ISL_538673		SeqCOVID-SPAIN consortium/IBV(CSIC)
EPI_ISL_538674		SeqCOVID-SPAIN consortium/IBV(CSIC)
EPI_ISL_538675		SeqCOVID-SPAIN consortium/IBV(CSIC)
EPI_ISL_538676		SeqCOVID-SPAIN consortium/IBV(CSIC)
EPI_ISL_538677		SeqCOVID-SPAIN consortium/IBV(CSIC)
EPI_ISL_538678		SeqCOVID-SPAIN consortium/IBV(CSIC)
EPI_ISL_538679		SeqCOVID-SPAIN consortium/IBV(CSIC)
EPI_ISL_538680		SeqCOVID-SPAIN consortium/IBV(CSIC)
EPI_ISL_538681		SeqCOVID-SPAIN consortium/IBV(CSIC)
EPI_ISL_538682		SeqCOVID-SPAIN consortium/IBV(CSIC)
EPI_ISL_538683		SeqCOVID-SPAIN consortium/IBV(CSIC)
EPI_ISL_538684		SeqCOVID-SPAIN consortium/IBV(CSIC)
EPI_ISL_538685		SeqCOVID-SPAIN consortium/IBV(CSIC)
EPI_ISL_538686		SeqCOVID-SPAIN consortium/IBV(CSIC)
EPI_ISL_538687		SeqCOVID-SPAIN consortium/IBV(CSIC)
EPI_ISL_538688		SeqCOVID-SPAIN consortium/IBV(CSIC)
EPI_ISL_538689		SeqCOVID-SPAIN consortium/IBV(CSIC)
EPI_ISL_654626		SeqCOVID-SPAIN consortium/IBV(CSIC)
EPI_ISL_510333		SeqCOVID-SPAIN consortium/IBV(CSIC)
EPI_ISL_510334		SeqCOVID-SPAIN consortium/IBV(CSIC)
EPI_ISL_510335		SeqCOVID-SPAIN consortium/IBV(CSIC)
EPI_ISL_510336		SeqCOVID-SPAIN consortium/IBV(CSIC)
EPI_ISL_500336		SeqCOVID-SPAIN consortium/IBV(CSIC)
EPI_ISL_500337		SeqCOVID-SPAIN consortium/IBV(CSIC)
EPI_ISL_510337		SeqCOVID-SPAIN consortium/IBV(CSIC)
EPI_ISL_500338		SeqCOVID-SPAIN consortium/IBV(CSIC)
EPI_ISL_500339		SeqCOVID-SPAIN consortium/IBV(CSIC)
EPI_ISL_510338		SeqCOVID-SPAIN consortium/IBV(CSIC)
EPI_ISL_510339		SeqCOVID-SPAIN consortium/IBV(CSIC)
EPI_ISL_500340		SeqCOVID-SPAIN consortium/IBV(CSIC)
EPI_ISL_510340		SeqCOVID-SPAIN consortium/IBV(CSIC)
EPI_ISL_510341		SeqCOVID-SPAIN consortium/IBV(CSIC)
EPI_ISL_510342		SeqCOVID-SPAIN consortium/IBV(CSIC)
EPI_ISL_510343		SeqCOVID-SPAIN consortium/IBV(CSIC)
EPI_ISL_510344		SeqCOVID-SPAIN consortium/IBV(CSIC)
EPI_ISL_510345		SeqCOVID-SPAIN consortium/IBV(CSIC)
EPI_ISL_510346		SeqCOVID-SPAIN consortium/IBV(CSIC)
EPI_ISL_510347		SeqCOVID-SPAIN consortium/IBV(CSIC)
EPI_ISL_510348		SeqCOVID-SPAIN consortium/IBV(CSIC)
EPI_ISL_500341		SeqCOVID-SPAIN consortium/IBV(CSIC)
EPI_ISL_500343		SeqCOVID-SPAIN consortium/IBV(CSIC)
EPI_ISL_510349		SeqCOVID-SPAIN consortium/IBV(CSIC)
EPI_ISL_510350		SeqCOVID-SPAIN consortium/IBV(CSIC)
EPI_ISL_510351		SeqCOVID-SPAIN consortium/IBV(CSIC)
EPI_ISL_500344		SeqCOVID-SPAIN consortium/IBV(CSIC)
EPI_ISL_510352		SeqCOVID-SPAIN consortium/IBV(CSIC)
EPI_ISL_500287		SeqCOVID-SPAIN consortium/IBV(CSIC)
EPI_ISL_510353		SeqCOVID-SPAIN consortium/IBV(CSIC)
EPI_ISL_500345		SeqCOVID-SPAIN consortium/IBV(CSIC)
EPI_ISL_500346		SeqCOVID-SPAIN consortium/IBV(CSIC)
EPI_ISL_510354		SeqCOVID-SPAIN consortium/IBV(CSIC)
EPI_ISL_510355		SeqCOVID-SPAIN consortium/IBV(CSIC)
EPI_ISL_500347		SeqCOVID-SPAIN consortium/IBV(CSIC)
EPI_ISL_510356		SeqCOVID-SPAIN consortium/IBV(CSIC)
EPI_ISL_500349		SeqCOVID-SPAIN consortium/IBV(CSIC)
EPI_ISL_500350		SeqCOVID-SPAIN consortium/IBV(CSIC)
EPI_ISL_510357		SeqCOVID-SPAIN consortium/IBV(CSIC)
EPI_ISL_510358		SeqCOVID-SPAIN consortium/IBV(CSIC)
EPI_ISL_500351		SeqCOVID-SPAIN consortium/IBV(CSIC)
EPI_ISL_510359		SeqCOVID-SPAIN consortium/IBV(CSIC)
EPI_ISL_510360		SeqCOVID-SPAIN consortium/IBV(CSIC)
EPI_ISL_510361		SeqCOVID-SPAIN consortium/IBV(CSIC)
EPI_ISL_500352		SeqCOVID-SPAIN consortium/IBV(CSIC)
EPI_ISL_500288		SeqCOVID-SPAIN consortium/IBV(CSIC)
EPI_ISL_500353		SeqCOVID-SPAIN consortium/IBV(CSIC)
EPI_ISL_510362		SeqCOVID-SPAIN consortium/IBV(CSIC)
EPI_ISL_510363		SeqCOVID-SPAIN consortium/IBV(CSIC)
EPI_ISL_510364		SeqCOVID-SPAIN consortium/IBV(CSIC)
EPI_ISL_510365		SeqCOVID-SPAIN consortium/IBV(CSIC)
EPI_ISL_510366		SeqCOVID-SPAIN consortium/IBV(CSIC)
EPI_ISL_510367		SeqCOVID-SPAIN consortium/IBV(CSIC)
EPI_ISL_510368		SeqCOVID-SPAIN consortium/IBV(CSIC)
EPI_ISL_510369		SeqCOVID-SPAIN consortium/IBV(CSIC)
EPI_ISL_510370		SeqCOVID-SPAIN consortium/IBV(CSIC)
EPI_ISL_510371		SeqCOVID-SPAIN consortium/IBV(CSIC)
EPI_ISL_510372		SeqCOVID-SPAIN consortium/IBV(CSIC)
EPI_ISL_510373		SeqCOVID-SPAIN consortium/IBV(CSIC)
EPI_ISL_510374		SeqCOVID-SPAIN consortium/IBV(CSIC)
EPI_ISL_500354		SeqCOVID-SPAIN consortium/IBV(CSIC)
EPI_ISL_510375		SeqCOVID-SPAIN consortium/IBV(CSIC)
EPI_ISL_510376		SeqCOVID-SPAIN consortium/IBV(CSIC)
EPI_ISL_510377		SeqCOVID-SPAIN consortium/IBV(CSIC)
EPI_ISL_510378		SeqCOVID-SPAIN consortium/IBV(CSIC)
EPI_ISL_500355		SeqCOVID-SPAIN consortium/IBV(CSIC)
EPI_ISL_510379		SeqCOVID-SPAIN consortium/IBV(CSIC)
EPI_ISL_500356		SeqCOVID-SPAIN consortium/IBV(CSIC)
EPI_ISL_500357		SeqCOVID-SPAIN consortium/IBV(CSIC)
EPI_ISL_510380		SeqCOVID-SPAIN consortium/IBV(CSIC)
EPI_ISL_510381		SeqCOVID-SPAIN consortium/IBV(CSIC)
EPI_ISL_500359		SeqCOVID-SPAIN consortium/IBV(CSIC)
EPI_ISL_500360		SeqCOVID-SPAIN consortium/IBV(CSIC)
EPI_ISL_500290		SeqCOVID-SPAIN consortium/IBV(CSIC)
EPI_ISL_510382		SeqCOVID-SPAIN consortium/IBV(CSIC)
EPI_ISL_500361		SeqCOVID-SPAIN consortium/IBV(CSIC)
EPI_ISL_500362		SeqCOVID-SPAIN consortium/IBV(CSIC)
EPI_ISL_510383		SeqCOVID-SPAIN consortium/IBV(CSIC)
EPI_ISL_500363		SeqCOVID-SPAIN consortium/IBV(CSIC)
EPI_ISL_510384		SeqCOVID-SPAIN consortium/IBV(CSIC)
EPI_ISL_510385		SeqCOVID-SPAIN consortium/IBV(CSIC)
EPI_ISL_500364		SeqCOVID-SPAIN consortium/IBV(CSIC)
EPI_ISL_510386		SeqCOVID-SPAIN consortium/IBV(CSIC)
EPI_ISL_510387		SeqCOVID-SPAIN consortium/IBV(CSIC)
EPI_ISL_510388		SeqCOVID-SPAIN consortium/IBV(CSIC)
EPI_ISL_500365		SeqCOVID-SPAIN consortium/IBV(CSIC)
EPI_ISL_500291		SeqCOVID-SPAIN consortium/IBV(CSIC)
EPI_ISL_510389		SeqCOVID-SPAIN consortium/IBV(CSIC)
EPI_ISL_500366		SeqCOVID-SPAIN consortium/IBV(CSIC)
EPI_ISL_500367		SeqCOVID-SPAIN consortium/IBV(CSIC)
EPI_ISL_510390		SeqCOVID-SPAIN consortium/IBV(CSIC)
EPI_ISL_500368		SeqCOVID-SPAIN consortium/IBV(CSIC)
EPI_ISL_468838		SeqCOVID-SPAIN consortium/IBV(CSIC)
EPI_ISL_468840		SeqCOVID-SPAIN consortium/IBV(CSIC)
EPI_ISL_468786		SeqCOVID-SPAIN consortium/IBV(CSIC)
EPI_ISL_468822		SeqCOVID-SPAIN consortium/IBV(CSIC)
EPI_ISL_468800		SeqCOVID-SPAIN consortium/IBV(CSIC)
EPI_ISL_468823		SeqCOVID-SPAIN consortium/IBV(CSIC)
EPI_ISL_468853		SeqCOVID-SPAIN consortium/IBV(CSIC)
EPI_ISL_468851		SeqCOVID-SPAIN consortium/IBV(CSIC)
EPI_ISL_468834		SeqCOVID-SPAIN consortium/IBV(CSIC)
EPI_ISL_468795		SeqCOVID-SPAIN consortium/IBV(CSIC)
EPI_ISL_468802		SeqCOVID-SPAIN consortium/IBV(CSIC)
EPI_ISL_468837		SeqCOVID-SPAIN consortium/IBV(CSIC)
EPI_ISL_468827		SeqCOVID-SPAIN consortium/IBV(CSIC)
EPI_ISL_468826		SeqCOVID-SPAIN consortium/IBV(CSIC)
EPI_ISL_468796		SeqCOVID-SPAIN consortium/IBV(CSIC)
EPI_ISL_468767		SeqCOVID-SPAIN consortium/IBV(CSIC)
EPI_ISL_468789		SeqCOVID-SPAIN consortium/IBV(CSIC)
EPI_ISL_468806		SeqCOVID-SPAIN consortium/IBV(CSIC)
EPI_ISL_468830		SeqCOVID-SPAIN consortium/IBV(CSIC)
EPI_ISL_468832		SeqCOVID-SPAIN consortium/IBV(CSIC)
EPI_ISL_468782		SeqCOVID-SPAIN consortium/IBV(CSIC)
EPI_ISL_468825		SeqCOVID-SPAIN consortium/IBV(CSIC)
EPI_ISL_468858		SeqCOVID-SPAIN consortium/IBV(CSIC)
EPI_ISL_468845		SeqCOVID-SPAIN consortium/IBV(CSIC)
EPI_ISL_468772		SeqCOVID-SPAIN consortium/IBV(CSIC)
EPI_ISL_468798		SeqCOVID-SPAIN consortium/IBV(CSIC)
EPI_ISL_468768		SeqCOVID-SPAIN consortium/IBV(CSIC)
EPI_ISL_468797		SeqCOVID-SPAIN consortium/IBV(CSIC)
EPI_ISL_468835		SeqCOVID-SPAIN consortium/IBV(CSIC)
EPI_ISL_468842		SeqCOVID-SPAIN consortium/IBV(CSIC)
EPI_ISL_468799		SeqCOVID-SPAIN consortium/IBV(CSIC)
EPI_ISL_468820		SeqCOVID-SPAIN consortium/IBV(CSIC)
EPI_ISL_468815		SeqCOVID-SPAIN consortium/IBV(CSIC)
EPI_ISL_468859		SeqCOVID-SPAIN consortium/IBV(CSIC)
EPI_ISL_468850		SeqCOVID-SPAIN consortium/IBV(CSIC)
EPI_ISL_468817		SeqCOVID-SPAIN consortium/IBV(CSIC)
EPI_ISL_468841		SeqCOVID-SPAIN consortium/IBV(CSIC)
EPI_ISL_468836		SeqCOVID-SPAIN consortium/IBV(CSIC)
EPI_ISL_468805		SeqCOVID-SPAIN consortium/IBV(CSIC)
EPI_ISL_468793		SeqCOVID-SPAIN consortium/IBV(CSIC)
EPI_ISL_468843		SeqCOVID-SPAIN consortium/IBV(CSIC)
EPI_ISL_468839		SeqCOVID-SPAIN consortium/IBV(CSIC)
EPI_ISL_468788		SeqCOVID-SPAIN consortium/IBV(CSIC)
EPI_ISL_468829		SeqCOVID-SPAIN consortium/IBV(CSIC)
EPI_ISL_468777		SeqCOVID-SPAIN consortium/IBV(CSIC)
EPI_ISL_468778		SeqCOVID-SPAIN consortium/IBV(CSIC)
EPI_ISL_468818		SeqCOVID-SPAIN consortium/IBV(CSIC)
EPI_ISL_468812		SeqCOVID-SPAIN consortium/IBV(CSIC)
EPI_ISL_468849		SeqCOVID-SPAIN consortium/IBV(CSIC)
EPI_ISL_468828		SeqCOVID-SPAIN consortium/IBV(CSIC)
EPI_ISL_468809		SeqCOVID-SPAIN consortium/IBV(CSIC)
EPI_ISL_468776		SeqCOVID-SPAIN consortium/IBV(CSIC)
EPI_ISL_468848		SeqCOVID-SPAIN consortium/IBV(CSIC)
EPI_ISL_468819		SeqCOVID-SPAIN consortium/IBV(CSIC)
EPI_ISL_468808		SeqCOVID-SPAIN consortium/IBV(CSIC)
EPI_ISL_468803		SeqCOVID-SPAIN consortium/IBV(CSIC)
EPI_ISL_468856		SeqCOVID-SPAIN consortium/IBV(CSIC)
EPI_ISL_468821		SeqCOVID-SPAIN consortium/IBV(CSIC)
EPI_ISL_468783		SeqCOVID-SPAIN consortium/IBV(CSIC)
EPI_ISL_468770		SeqCOVID-SPAIN consortium/IBV(CSIC)
EPI_ISL_468852		SeqCOVID-SPAIN consortium/IBV(CSIC)
EPI_ISL_468831		SeqCOVID-SPAIN consortium/IBV(CSIC)
EPI_ISL_468774		SeqCOVID-SPAIN consortium/IBV(CSIC)
EPI_ISL_468792		SeqCOVID-SPAIN consortium/IBV(CSIC)
EPI_ISL_468791		SeqCOVID-SPAIN consortium/IBV(CSIC)
EPI_ISL_468807		SeqCOVID-SPAIN consortium/IBV(CSIC)
EPI_ISL_468781		SeqCOVID-SPAIN consortium/IBV(CSIC)
EPI_ISL_468854		SeqCOVID-SPAIN consortium/IBV(CSIC)
EPI_ISL_468846		SeqCOVID-SPAIN consortium/IBV(CSIC)
EPI_ISL_468814		SeqCOVID-SPAIN consortium/IBV(CSIC)
EPI_ISL_468810		SeqCOVID-SPAIN consortium/IBV(CSIC)
EPI_ISL_468765		SeqCOVID-SPAIN consortium/IBV(CSIC)
EPI_ISL_468801		SeqCOVID-SPAIN consortium/IBV(CSIC)
EPI_ISL_468766		SeqCOVID-SPAIN consortium/IBV(CSIC)
EPI_ISL_468790		SeqCOVID-SPAIN consortium/IBV(CSIC)
EPI_ISL_468773		SeqCOVID-SPAIN consortium/IBV(CSIC)
EPI_ISL_468784		SeqCOVID-SPAIN consortium/IBV(CSIC)
EPI_ISL_468779		SeqCOVID-SPAIN consortium/IBV(CSIC)
EPI_ISL_468847		SeqCOVID-SPAIN consortium/IBV(CSIC)
EPI_ISL_468816		SeqCOVID-SPAIN consortium/IBV(CSIC)
EPI_ISL_468775		SeqCOVID-SPAIN consortium/IBV(CSIC)
EPI_ISL_468769		SeqCOVID-SPAIN consortium/IBV(CSIC)
EPI_ISL_468855		SeqCOVID-SPAIN consortium/IBV(CSIC)
EPI_ISL_468794		SeqCOVID-SPAIN consortium/IBV(CSIC)
EPI_ISL_468813		SeqCOVID-SPAIN consortium/IBV(CSIC)
EPI_ISL_468844		SeqCOVID-SPAIN consortium/IBV(CSIC)
EPI_ISL_468857		SeqCOVID-SPAIN consortium/IBV(CSIC)
EPI_ISL_468785		SeqCOVID-SPAIN consortium/IBV(CSIC)
EPI_ISL_468811		SeqCOVID-SPAIN consortium/IBV(CSIC)
EPI_ISL_468780		SeqCOVID-SPAIN consortium/IBV(CSIC)
EPI_ISL_468804		SeqCOVID-SPAIN consortium/IBV(CSIC)
EPI_ISL_468771		SeqCOVID-SPAIN consortium/IBV(CSIC)
EPI_ISL_468787		SeqCOVID-SPAIN consortium/IBV(CSIC)
EPI_ISL_468833		SeqCOVID-SPAIN consortium/IBV(CSIC)
EPI_ISL_468824		SeqCOVID-SPAIN consortium/IBV(CSIC)
EPI_ISL_671794		SeqCOVID-SPAIN consortium/IBV(CSIC)
EPI_ISL_671795		SeqCOVID-SPAIN consortium/IBV(CSIC)
EPI_ISL_671796		SeqCOVID-SPAIN consortium/IBV(CSIC)
EPI_ISL_671797		SeqCOVID-SPAIN consortium/IBV(CSIC)
EPI_ISL_671798		SeqCOVID-SPAIN consortium/IBV(CSIC)
EPI_ISL_671799		SeqCOVID-SPAIN consortium/IBV(CSIC)
EPI_ISL_671800		SeqCOVID-SPAIN consortium/IBV(CSIC)
EPI_ISL_671801		SeqCOVID-SPAIN consortium/IBV(CSIC)
EPI_ISL_671802		SeqCOVID-SPAIN consortium/IBV(CSIC)
EPI_ISL_671803		SeqCOVID-SPAIN consortium/IBV(CSIC)
EPI_ISL_671804		SeqCOVID-SPAIN consortium/IBV(CSIC)
EPI_ISL_683595		SeqCOVID-SPAIN consortium/IBV(CSIC)
EPI_ISL_683596		SeqCOVID-SPAIN consortium/IBV(CSIC)
EPI_ISL_683597		SeqCOVID-SPAIN consortium/IBV(CSIC)
EPI_ISL_537729		SeqCOVID-SPAIN consortium/IBV(CSIC)
EPI_ISL_541008		SeqCOVID-SPAIN consortium/Institute of Biomedicine of Valencia, IBV-CSIC
EPI_ISL_537730		SeqCOVID-SPAIN consortium/IBV(CSIC)
EPI_ISL_537731		SeqCOVID-SPAIN consortium/IBV(CSIC)
EPI_ISL_537732		SeqCOVID-SPAIN consortium/IBV(CSIC)
EPI_ISL_537733		SeqCOVID-SPAIN consortium/IBV(CSIC)
EPI_ISL_537734		SeqCOVID-SPAIN consortium/IBV(CSIC)
EPI_ISL_537735		SeqCOVID-SPAIN consortium/IBV(CSIC)
EPI_ISL_537736		SeqCOVID-SPAIN consortium/IBV(CSIC)
EPI_ISL_541009		SeqCOVID-SPAIN consortium/Institute of Biomedicine of Valencia, IBV-CSIC
EPI_ISL_541010		SeqCOVID-SPAIN consortium/Institute of Biomedicine of Valencia, IBV-CSIC
EPI_ISL_537737		SeqCOVID-SPAIN consortium/IBV(CSIC)
EPI_ISL_541011		SeqCOVID-SPAIN consortium/Institute of Biomedicine of Valencia, IBV-CSIC
EPI_ISL_541012		SeqCOVID-SPAIN consortium/Institute of Biomedicine of Valencia, IBV-CSIC
EPI_ISL_537738		SeqCOVID-SPAIN consortium/IBV(CSIC)
EPI_ISL_537739		SeqCOVID-SPAIN consortium/IBV(CSIC)
EPI_ISL_537740		SeqCOVID-SPAIN consortium/IBV(CSIC)
EPI_ISL_541013		SeqCOVID-SPAIN consortium/Institute of Biomedicine of Valencia, IBV-CSIC
EPI_ISL_537741		SeqCOVID-SPAIN consortium/IBV(CSIC)
EPI_ISL_541014		SeqCOVID-SPAIN consortium/Institute of Biomedicine of Valencia, IBV-CSIC
EPI_ISL_537742		SeqCOVID-SPAIN consortium/IBV(CSIC)
EPI_ISL_537743		SeqCOVID-SPAIN consortium/IBV(CSIC)
EPI_ISL_541015		SeqCOVID-SPAIN consortium/Institute of Biomedicine of Valencia, IBV-CSIC
EPI_ISL_537744		SeqCOVID-SPAIN consortium/IBV(CSIC)
EPI_ISL_537745		SeqCOVID-SPAIN consortium/IBV(CSIC)
EPI_ISL_537746		SeqCOVID-SPAIN consortium/IBV(CSIC)
EPI_ISL_537747		SeqCOVID-SPAIN consortium/IBV(CSIC)
EPI_ISL_537748		SeqCOVID-SPAIN consortium/IBV(CSIC)
EPI_ISL_537749		SeqCOVID-SPAIN consortium/IBV(CSIC)
EPI_ISL_537750		SeqCOVID-SPAIN consortium/IBV(CSIC)
EPI_ISL_537751		SeqCOVID-SPAIN consortium/IBV(CSIC)
EPI_ISL_537752		SeqCOVID-SPAIN consortium/IBV(CSIC)
EPI_ISL_537753		SeqCOVID-SPAIN consortium/IBV(CSIC)
EPI_ISL_537754		SeqCOVID-SPAIN consortium/IBV(CSIC)
EPI_ISL_537755		SeqCOVID-SPAIN consortium/IBV(CSIC)
EPI_ISL_537756		SeqCOVID-SPAIN consortium/IBV(CSIC)
EPI_ISL_537757		SeqCOVID-SPAIN consortium/IBV(CSIC)
EPI_ISL_541016		SeqCOVID-SPAIN consortium/Institute of Biomedicine of Valencia, IBV-CSIC
EPI_ISL_537758		SeqCOVID-SPAIN consortium/IBV(CSIC)
EPI_ISL_537759		SeqCOVID-SPAIN consortium/IBV(CSIC)
EPI_ISL_537760		SeqCOVID-SPAIN consortium/IBV(CSIC)
EPI_ISL_537761		SeqCOVID-SPAIN consortium/IBV(CSIC)
EPI_ISL_537762		SeqCOVID-SPAIN consortium/IBV(CSIC)
EPI_ISL_541017		SeqCOVID-SPAIN consortium/Institute of Biomedicine of Valencia, IBV-CSIC
EPI_ISL_537763		SeqCOVID-SPAIN consortium/IBV(CSIC)
EPI_ISL_541018		SeqCOVID-SPAIN consortium/Institute of Biomedicine of Valencia, IBV-CSIC
EPI_ISL_537764		SeqCOVID-SPAIN consortium/IBV(CSIC)
EPI_ISL_537765		SeqCOVID-SPAIN consortium/IBV(CSIC)
EPI_ISL_537766		SeqCOVID-SPAIN consortium/IBV(CSIC)
EPI_ISL_537767		SeqCOVID-SPAIN consortium/IBV(CSIC)
EPI_ISL_541019		SeqCOVID-SPAIN consortium/Institute of Biomedicine of Valencia, IBV-CSIC
EPI_ISL_537768		SeqCOVID-SPAIN consortium/IBV(CSIC)
EPI_ISL_537769		SeqCOVID-SPAIN consortium/IBV(CSIC)
EPI_ISL_537770		SeqCOVID-SPAIN consortium/IBV(CSIC)
EPI_ISL_537771		SeqCOVID-SPAIN consortium/IBV(CSIC)
EPI_ISL_537772		SeqCOVID-SPAIN consortium/IBV(CSIC)
EPI_ISL_541020		SeqCOVID-SPAIN consortium/Institute of Biomedicine of Valencia, IBV-CSIC
EPI_ISL_541021		SeqCOVID-SPAIN consortium/Institute of Biomedicine of Valencia, IBV-CSIC
EPI_ISL_541022		SeqCOVID-SPAIN consortium/Institute of Biomedicine of Valencia, IBV-CSIC
EPI_ISL_541023		SeqCOVID-SPAIN consortium/Institute of Biomedicine of Valencia, IBV-CSIC
EPI_ISL_537773		SeqCOVID-SPAIN consortium/IBV(CSIC)
EPI_ISL_541024		SeqCOVID-SPAIN consortium/Institute of Biomedicine of Valencia, IBV-CSIC
EPI_ISL_541025		SeqCOVID-SPAIN consortium/Institute of Biomedicine of Valencia, IBV-CSIC
EPI_ISL_541026		SeqCOVID-SPAIN consortium/Institute of Biomedicine of Valencia, IBV-CSIC
EPI_ISL_537774		SeqCOVID-SPAIN consortium/IBV(CSIC)
EPI_ISL_541027		SeqCOVID-SPAIN consortium/Institute of Biomedicine of Valencia, IBV-CSIC
EPI_ISL_537775		SeqCOVID-SPAIN consortium/IBV(CSIC)
EPI_ISL_541028		SeqCOVID-SPAIN consortium/Institute of Biomedicine of Valencia, IBV-CSIC
EPI_ISL_541029		SeqCOVID-SPAIN consortium/Institute of Biomedicine of Valencia, IBV-CSIC
EPI_ISL_537776		SeqCOVID-SPAIN consortium/IBV(CSIC)
EPI_ISL_537777		SeqCOVID-SPAIN consortium/IBV(CSIC)
EPI_ISL_541030		SeqCOVID-SPAIN consortium/Institute of Biomedicine of Valencia, IBV-CSIC
EPI_ISL_541031		SeqCOVID-SPAIN consortium/Institute of Biomedicine of Valencia, IBV-CSIC
EPI_ISL_537778		SeqCOVID-SPAIN consortium/IBV(CSIC)
EPI_ISL_537779		SeqCOVID-SPAIN consortium/IBV(CSIC)
EPI_ISL_537780		SeqCOVID-SPAIN consortium/IBV(CSIC)
EPI_ISL_541032		SeqCOVID-SPAIN consortium/Institute of Biomedicine of Valencia, IBV-CSIC
EPI_ISL_537781		SeqCOVID-SPAIN consortium/IBV(CSIC)
EPI_ISL_541033		SeqCOVID-SPAIN consortium/Institute of Biomedicine of Valencia, IBV-CSIC
EPI_ISL_537782		SeqCOVID-SPAIN consortium/IBV(CSIC)
EPI_ISL_541034		SeqCOVID-SPAIN consortium/Institute of Biomedicine of Valencia, IBV-CSIC
EPI_ISL_537783		SeqCOVID-SPAIN consortium/IBV(CSIC)
EPI_ISL_541035		SeqCOVID-SPAIN consortium/Institute of Biomedicine of Valencia, IBV-CSIC
EPI_ISL_537784		SeqCOVID-SPAIN consortium/IBV(CSIC)
EPI_ISL_541036		SeqCOVID-SPAIN consortium/Institute of Biomedicine of Valencia, IBV-CSIC
EPI_ISL_537785		SeqCOVID-SPAIN consortium/IBV(CSIC)
EPI_ISL_537786		SeqCOVID-SPAIN consortium/IBV(CSIC)
EPI_ISL_537787		SeqCOVID-SPAIN consortium/IBV(CSIC)
EPI_ISL_654444		SeqCOVID-SPAIN consortium/IBV(CSIC)
EPI_ISL_654421		SeqCOVID-SPAIN consortium/IBV(CSIC)
EPI_ISL_654445		SeqCOVID-SPAIN consortium/IBV(CSIC)
EPI_ISL_654422		SeqCOVID-SPAIN consortium/IBV(CSIC)
EPI_ISL_654423		SeqCOVID-SPAIN consortium/IBV(CSIC)
EPI_ISL_654437		SeqCOVID-SPAIN consortium/IBV(CSIC)
EPI_ISL_654446		SeqCOVID-SPAIN consortium/IBV(CSIC)
EPI_ISL_654447		SeqCOVID-SPAIN consortium/IBV(CSIC)
EPI_ISL_654441		SeqCOVID-SPAIN consortium/IBV(CSIC)
EPI_ISL_654442		SeqCOVID-SPAIN consortium/IBV(CSIC)
EPI_ISL_654443		SeqCOVID-SPAIN consortium/IBV(CSIC)
EPI_ISL_654416		SeqCOVID-SPAIN consortium/IBV(CSIC)
EPI_ISL_654414		SeqCOVID-SPAIN consortium/IBV(CSIC)
EPI_ISL_654448		SeqCOVID-SPAIN consortium/IBV(CSIC)
EPI_ISL_654449		SeqCOVID-SPAIN consortium/IBV(CSIC)
EPI_ISL_654450		SeqCOVID-SPAIN consortium/IBV(CSIC)
EPI_ISL_654404		SeqCOVID-SPAIN consortium/IBV(CSIC)
EPI_ISL_654401		SeqCOVID-SPAIN consortium/IBV(CSIC)
EPI_ISL_654433		SeqCOVID-SPAIN consortium/IBV(CSIC)
EPI_ISL_654424		SeqCOVID-SPAIN consortium/IBV(CSIC)
EPI_ISL_654438		SeqCOVID-SPAIN consortium/IBV(CSIC)
EPI_ISL_654435		SeqCOVID-SPAIN consortium/IBV(CSIC)
EPI_ISL_654439		SeqCOVID-SPAIN consortium/IBV(CSIC)
EPI_ISL_654412		SeqCOVID-SPAIN consortium/IBV(CSIC)
EPI_ISL_654451		SeqCOVID-SPAIN consortium/IBV(CSIC)
EPI_ISL_654452		SeqCOVID-SPAIN consortium/IBV(CSIC)
EPI_ISL_654453		SeqCOVID-SPAIN consortium/IBV(CSIC)
EPI_ISL_654425		SeqCOVID-SPAIN consortium/IBV(CSIC)
EPI_ISL_654406		SeqCOVID-SPAIN consortium/IBV(CSIC)
EPI_ISL_654454		SeqCOVID-SPAIN consortium/IBV(CSIC)
EPI_ISL_654415		SeqCOVID-SPAIN consortium/IBV(CSIC)
EPI_ISL_654455		SeqCOVID-SPAIN consortium/IBV(CSIC)
EPI_ISL_654456		SeqCOVID-SPAIN consortium/IBV(CSIC)
EPI_ISL_654409		SeqCOVID-SPAIN consortium/IBV(CSIC)
EPI_ISL_654408		SeqCOVID-SPAIN consortium/IBV(CSIC)
EPI_ISL_654434		SeqCOVID-SPAIN consortium/IBV(CSIC)
EPI_ISL_654402		SeqCOVID-SPAIN consortium/IBV(CSIC)
EPI_ISL_654407		SeqCOVID-SPAIN consortium/IBV(CSIC)
EPI_ISL_654413		SeqCOVID-SPAIN consortium/IBV(CSIC)
EPI_ISL_654436		SeqCOVID-SPAIN consortium/IBV(CSIC)
EPI_ISL_654440		SeqCOVID-SPAIN consortium/IBV(CSIC)
EPI_ISL_654457		SeqCOVID-SPAIN consortium/IBV(CSIC)
EPI_ISL_654426		SeqCOVID-SPAIN consortium/IBV(CSIC)
EPI_ISL_654427		SeqCOVID-SPAIN consortium/IBV(CSIC)
EPI_ISL_654428		SeqCOVID-SPAIN consortium/IBV(CSIC)
EPI_ISL_654458		SeqCOVID-SPAIN consortium/IBV(CSIC)
EPI_ISL_654459		SeqCOVID-SPAIN consortium/IBV(CSIC)
EPI_ISL_654417		SeqCOVID-SPAIN consortium/IBV(CSIC)
EPI_ISL_654460		SeqCOVID-SPAIN consortium/IBV(CSIC)
EPI_ISL_654411		SeqCOVID-SPAIN consortium/IBV(CSIC)
EPI_ISL_654461		SeqCOVID-SPAIN consortium/IBV(CSIC)
EPI_ISL_654418		SeqCOVID-SPAIN consortium/IBV(CSIC)
EPI_ISL_654462		SeqCOVID-SPAIN consortium/IBV(CSIC)
EPI_ISL_654403		SeqCOVID-SPAIN consortium/IBV(CSIC)
EPI_ISL_654429		SeqCOVID-SPAIN consortium/IBV(CSIC)
EPI_ISL_654463		SeqCOVID-SPAIN consortium/IBV(CSIC)
EPI_ISL_654464		SeqCOVID-SPAIN consortium/IBV(CSIC)
EPI_ISL_654419		SeqCOVID-SPAIN consortium/IBV(CSIC)
EPI_ISL_654430		SeqCOVID-SPAIN consortium/IBV(CSIC)
EPI_ISL_654431		SeqCOVID-SPAIN consortium/IBV(CSIC)
EPI_ISL_654465		SeqCOVID-SPAIN consortium/IBV(CSIC)
EPI_ISL_654410		SeqCOVID-SPAIN consortium/IBV(CSIC)
EPI_ISL_654432		SeqCOVID-SPAIN consortium/IBV(CSIC)
EPI_ISL_654405		SeqCOVID-SPAIN consortium/IBV(CSIC)
EPI_ISL_654420		SeqCOVID-SPAIN consortium/IBV(CSIC)
EPI_ISL_654466		SeqCOVID-SPAIN consortium/IBV(CSIC)
EPI_ISL_654467		SeqCOVID-SPAIN consortium/IBV(CSIC)
EPI_ISL_722230		SeqCOVID-SPAIN consortium/IBV(CSIC)
EPI_ISL_722242		SeqCOVID-SPAIN consortium/IBV(CSIC)
EPI_ISL_722231		SeqCOVID-SPAIN consortium/IBV(CSIC)
EPI_ISL_722243		SeqCOVID-SPAIN consortium/IBV(CSIC)
EPI_ISL_722244		SeqCOVID-SPAIN consortium/IBV(CSIC)
EPI_ISL_722210		SeqCOVID-SPAIN consortium/IBV(CSIC)
EPI_ISL_722245		SeqCOVID-SPAIN consortium/IBV(CSIC)
EPI_ISL_722213		SeqCOVID-SPAIN consortium/IBV(CSIC)
EPI_ISL_722222		SeqCOVID-SPAIN consortium/IBV(CSIC)
EPI_ISL_722246		SeqCOVID-SPAIN consortium/IBV(CSIC)
EPI_ISL_722221		SeqCOVID-SPAIN consortium/IBV(CSIC)
EPI_ISL_722223		SeqCOVID-SPAIN consortium/IBV(CSIC)
EPI_ISL_722247		SeqCOVID-SPAIN consortium/IBV(CSIC)
EPI_ISL_722248		SeqCOVID-SPAIN consortium/IBV(CSIC)
EPI_ISL_722233		SeqCOVID-SPAIN consortium/IBV(CSIC)
EPI_ISL_722228		SeqCOVID-SPAIN consortium/IBV(CSIC)
EPI_ISL_722229		SeqCOVID-SPAIN consortium/IBV(CSIC)
EPI_ISL_722249		SeqCOVID-SPAIN consortium/IBV(CSIC)
EPI_ISL_722237		SeqCOVID-SPAIN consortium/IBV(CSIC)
EPI_ISL_722250		SeqCOVID-SPAIN consortium/IBV(CSIC)
EPI_ISL_722251		SeqCOVID-SPAIN consortium/IBV(CSIC)
EPI_ISL_722252		SeqCOVID-SPAIN consortium/IBV(CSIC)
EPI_ISL_722253		SeqCOVID-SPAIN consortium/IBV(CSIC)
EPI_ISL_722219		SeqCOVID-SPAIN consortium/IBV(CSIC)
EPI_ISL_722254		SeqCOVID-SPAIN consortium/IBV(CSIC)
EPI_ISL_722212		SeqCOVID-SPAIN consortium/IBV(CSIC)
EPI_ISL_722215		SeqCOVID-SPAIN consortium/IBV(CSIC)
EPI_ISL_722255		SeqCOVID-SPAIN consortium/IBV(CSIC)
EPI_ISL_722256		SeqCOVID-SPAIN consortium/IBV(CSIC)
EPI_ISL_722257		SeqCOVID-SPAIN consortium/IBV(CSIC)
EPI_ISL_722224		SeqCOVID-SPAIN consortium/IBV(CSIC)
EPI_ISL_722258		SeqCOVID-SPAIN consortium/IBV(CSIC)
EPI_ISL_722259		SeqCOVID-SPAIN consortium/IBV(CSIC)
EPI_ISL_722260		SeqCOVID-SPAIN consortium/IBV(CSIC)
EPI_ISL_722261		SeqCOVID-SPAIN consortium/IBV(CSIC)
EPI_ISL_722225		SeqCOVID-SPAIN consortium/IBV(CSIC)
EPI_ISL_722262		SeqCOVID-SPAIN consortium/IBV(CSIC)
EPI_ISL_722226		SeqCOVID-SPAIN consortium/IBV(CSIC)
EPI_ISL_722227		SeqCOVID-SPAIN consortium/IBV(CSIC)
EPI_ISL_722263		SeqCOVID-SPAIN consortium/IBV(CSIC)
EPI_ISL_722264		SeqCOVID-SPAIN consortium/IBV(CSIC)
EPI_ISL_722232		SeqCOVID-SPAIN consortium/IBV(CSIC)
EPI_ISL_722265		SeqCOVID-SPAIN consortium/IBV(CSIC)
EPI_ISL_722266		SeqCOVID-SPAIN consortium/IBV(CSIC)
EPI_ISL_722267		SeqCOVID-SPAIN consortium/IBV(CSIC)
EPI_ISL_722214		SeqCOVID-SPAIN consortium/IBV(CSIC)
EPI_ISL_722268		SeqCOVID-SPAIN consortium/IBV(CSIC)
EPI_ISL_722269		SeqCOVID-SPAIN consortium/IBV(CSIC)
EPI_ISL_722240		SeqCOVID-SPAIN consortium/IBV(CSIC)
EPI_ISL_722218		SeqCOVID-SPAIN consortium/IBV(CSIC)
EPI_ISL_722234		SeqCOVID-SPAIN consortium/IBV(CSIC)
EPI_ISL_722217		SeqCOVID-SPAIN consortium/IBV(CSIC)
EPI_ISL_722270		SeqCOVID-SPAIN consortium/IBV(CSIC)
EPI_ISL_722220		SeqCOVID-SPAIN consortium/IBV(CSIC)
EPI_ISL_722271		SeqCOVID-SPAIN consortium/IBV(CSIC)
EPI_ISL_722272		SeqCOVID-SPAIN consortium/IBV(CSIC)
EPI_ISL_654623		SeqCOVID-SPAIN consortium/IBV(CSIC)
EPI_ISL_654621		SeqCOVID-SPAIN consortium/IBV(CSIC)
EPI_ISL_654616		SeqCOVID-SPAIN consortium/IBV(CSIC)
EPI_ISL_654620		SeqCOVID-SPAIN consortium/IBV(CSIC)
EPI_ISL_654635		SeqCOVID-SPAIN consortium/IBV(CSIC)
EPI_ISL_654636		SeqCOVID-SPAIN consortium/IBV(CSIC)
EPI_ISL_654637		SeqCOVID-SPAIN consortium/IBV(CSIC)
EPI_ISL_654632		SeqCOVID-SPAIN consortium/IBV(CSIC)
EPI_ISL_654682		SeqCOVID-SPAIN consortium/IBV(CSIC)
EPI_ISL_654638		SeqCOVID-SPAIN consortium/IBV(CSIC)
EPI_ISL_654639		SeqCOVID-SPAIN consortium/IBV(CSIC)
EPI_ISL_654640		SeqCOVID-SPAIN consortium/IBV(CSIC)
EPI_ISL_654641		SeqCOVID-SPAIN consortium/IBV(CSIC)
EPI_ISL_654642		SeqCOVID-SPAIN consortium/IBV(CSIC)
EPI_ISL_654643		SeqCOVID-SPAIN consortium/IBV(CSIC)
EPI_ISL_654644		SeqCOVID-SPAIN consortium/IBV(CSIC)
EPI_ISL_654645		SeqCOVID-SPAIN consortium/IBV(CSIC)
EPI_ISL_654646		SeqCOVID-SPAIN consortium/IBV(CSIC)
EPI_ISL_654647		SeqCOVID-SPAIN consortium/IBV(CSIC)
EPI_ISL_654648		SeqCOVID-SPAIN consortium/IBV(CSIC)
EPI_ISL_654649		SeqCOVID-SPAIN consortium/IBV(CSIC)
EPI_ISL_654650		SeqCOVID-SPAIN consortium/IBV(CSIC)
EPI_ISL_654651		SeqCOVID-SPAIN consortium/IBV(CSIC)
EPI_ISL_654652		SeqCOVID-SPAIN consortium/IBV(CSIC)
EPI_ISL_654653		SeqCOVID-SPAIN consortium/IBV(CSIC)
EPI_ISL_654654		SeqCOVID-SPAIN consortium/IBV(CSIC)
EPI_ISL_654655		SeqCOVID-SPAIN consortium/IBV(CSIC)
EPI_ISL_654656		SeqCOVID-SPAIN consortium/IBV(CSIC)
EPI_ISL_654624		SeqCOVID-SPAIN consortium/IBV(CSIC)
EPI_ISL_654672		SeqCOVID-SPAIN consortium/IBV(CSIC)
EPI_ISL_654657		SeqCOVID-SPAIN consortium/IBV(CSIC)
EPI_ISL_654673		SeqCOVID-SPAIN consortium/IBV(CSIC)
EPI_ISL_654658		SeqCOVID-SPAIN consortium/IBV(CSIC)
EPI_ISL_722241		SeqCOVID-SPAIN consortium/IBV(CSIC)
EPI_ISL_654659		SeqCOVID-SPAIN consortium/IBV(CSIC)
EPI_ISL_654675		SeqCOVID-SPAIN consortium/IBV(CSIC)
EPI_ISL_654617		SeqCOVID-SPAIN consortium/IBV(CSIC)
EPI_ISL_654660		SeqCOVID-SPAIN consortium/IBV(CSIC)
EPI_ISL_654627		SeqCOVID-SPAIN consortium/IBV(CSIC)
EPI_ISL_654661		SeqCOVID-SPAIN consortium/IBV(CSIC)
EPI_ISL_654662		SeqCOVID-SPAIN consortium/IBV(CSIC)
EPI_ISL_654683		SeqCOVID-SPAIN consortium/IBV(CSIC)
EPI_ISL_654631		SeqCOVID-SPAIN consortium/IBV(CSIC)
EPI_ISL_654663		SeqCOVID-SPAIN consortium/IBV(CSIC)
EPI_ISL_654664		SeqCOVID-SPAIN consortium/IBV(CSIC)
EPI_ISL_654665		SeqCOVID-SPAIN consortium/IBV(CSIC)
EPI_ISL_654666		SeqCOVID-SPAIN consortium/IBV(CSIC)
EPI_ISL_654625		SeqCOVID-SPAIN consortium/IBV(CSIC)
EPI_ISL_654667		SeqCOVID-SPAIN consortium/IBV(CSIC)
EPI_ISL_654676		SeqCOVID-SPAIN consortium/IBV(CSIC)
EPI_ISL_654677		SeqCOVID-SPAIN consortium/IBV(CSIC)
EPI_ISL_654684		SeqCOVID-SPAIN consortium/IBV(CSIC)
EPI_ISL_654668		SeqCOVID-SPAIN consortium/IBV(CSIC)
EPI_ISL_654622		SeqCOVID-SPAIN consortium/IBV(CSIC)
EPI_ISL_654678		SeqCOVID-SPAIN consortium/IBV(CSIC)
EPI_ISL_654679		SeqCOVID-SPAIN consortium/IBV(CSIC)
EPI_ISL_654669		SeqCOVID-SPAIN consortium/IBV(CSIC)
EPI_ISL_654670		SeqCOVID-SPAIN consortium/IBV(CSIC)
EPI_ISL_654633		SeqCOVID-SPAIN consortium/IBV(CSIC)
EPI_ISL_654634		SeqCOVID-SPAIN consortium/IBV(CSIC)
EPI_ISL_654674		SeqCOVID-SPAIN consortium/IBV(CSIC)
EPI_ISL_654629		SeqCOVID-SPAIN consortium/IBV(CSIC)
EPI_ISL_654619		SeqCOVID-SPAIN consortium/IBV(CSIC)
EPI_ISL_654680		SeqCOVID-SPAIN consortium/IBV(CSIC)
EPI_ISL_654671		SeqCOVID-SPAIN consortium/IBV(CSIC)
EPI_ISL_654681		SeqCOVID-SPAIN consortium/IBV(CSIC)
EPI_ISL_654628		SeqCOVID-SPAIN consortium/IBV(CSIC)
EPI_ISL_654630		SeqCOVID-SPAIN consortium/IBV(CSIC)
EPI_ISL_537809		SeqCOVID-SPAIN consortium/IBV(CSIC)
EPI_ISL_537810		SeqCOVID-SPAIN consortium/IBV(CSIC)
EPI_ISL_538690		SeqCOVID-SPAIN consortium/IBV(CSIC)
EPI_ISL_538691		SeqCOVID-SPAIN consortium/IBV(CSIC)
EPI_ISL_538692		SeqCOVID-SPAIN consortium/IBV(CSIC)
EPI_ISL_538693		SeqCOVID-SPAIN consortium/IBV(CSIC)
EPI_ISL_538694		SeqCOVID-SPAIN consortium/IBV(CSIC)
EPI_ISL_538695		SeqCOVID-SPAIN consortium/IBV(CSIC)
EPI_ISL_538696		SeqCOVID-SPAIN consortium/IBV(CSIC)
EPI_ISL_538697		SeqCOVID-SPAIN consortium/IBV(CSIC)
EPI_ISL_538698		SeqCOVID-SPAIN consortium/IBV(CSIC)
EPI_ISL_538699		SeqCOVID-SPAIN consortium/IBV(CSIC)
EPI_ISL_538700		SeqCOVID-SPAIN consortium/IBV(CSIC)
EPI_ISL_538701		SeqCOVID-SPAIN consortium/IBV(CSIC)
EPI_ISL_538702		SeqCOVID-SPAIN consortium/IBV(CSIC)
EPI_ISL_538703		SeqCOVID-SPAIN consortium/IBV(CSIC)
EPI_ISL_538704		SeqCOVID-SPAIN consortium/IBV(CSIC)
EPI_ISL_538705		SeqCOVID-SPAIN consortium/IBV(CSIC)
EPI_ISL_538706		SeqCOVID-SPAIN consortium/IBV(CSIC)
EPI_ISL_538707		SeqCOVID-SPAIN consortium/IBV(CSIC)
EPI_ISL_538708		SeqCOVID-SPAIN consortium/IBV(CSIC)
EPI_ISL_538709		SeqCOVID-SPAIN consortium/IBV(CSIC)
EPI_ISL_538710		SeqCOVID-SPAIN consortium/IBV(CSIC)
EPI_ISL_538711		SeqCOVID-SPAIN consortium/IBV(CSIC)
EPI_ISL_538712		SeqCOVID-SPAIN consortium/IBV(CSIC)
EPI_ISL_538713		SeqCOVID-SPAIN consortium/IBV(CSIC)
EPI_ISL_538714		SeqCOVID-SPAIN consortium/IBV(CSIC)
EPI_ISL_538715		SeqCOVID-SPAIN consortium/IBV(CSIC)
EPI_ISL_538716		SeqCOVID-SPAIN consortium/IBV(CSIC)
EPI_ISL_538717		SeqCOVID-SPAIN consortium/IBV(CSIC)
EPI_ISL_538718		SeqCOVID-SPAIN consortium/IBV(CSIC)
EPI_ISL_538719		SeqCOVID-SPAIN consortium/IBV(CSIC)
EPI_ISL_538720		SeqCOVID-SPAIN consortium/IBV(CSIC)
EPI_ISL_538721		SeqCOVID-SPAIN consortium/IBV(CSIC)
EPI_ISL_538722		SeqCOVID-SPAIN consortium/IBV(CSIC)
EPI_ISL_538723		SeqCOVID-SPAIN consortium/IBV(CSIC)
EPI_ISL_538724		SeqCOVID-SPAIN consortium/IBV(CSIC)
EPI_ISL_538725		SeqCOVID-SPAIN consortium/IBV(CSIC)
EPI_ISL_538726		SeqCOVID-SPAIN consortium/IBV(CSIC)
EPI_ISL_538727		SeqCOVID-SPAIN consortium/IBV(CSIC)
EPI_ISL_538728		SeqCOVID-SPAIN consortium/IBV(CSIC)
EPI_ISL_538729		SeqCOVID-SPAIN consortium/IBV(CSIC)
EPI_ISL_538730		SeqCOVID-SPAIN consortium/IBV(CSIC)
EPI_ISL_538731		SeqCOVID-SPAIN consortium/IBV(CSIC)
EPI_ISL_538732		SeqCOVID-SPAIN consortium/IBV(CSIC)
EPI_ISL_538733		SeqCOVID-SPAIN consortium/IBV(CSIC)
EPI_ISL_538734		SeqCOVID-SPAIN consortium/IBV(CSIC)
EPI_ISL_538735		SeqCOVID-SPAIN consortium/IBV(CSIC)
EPI_ISL_538736		SeqCOVID-SPAIN consortium/IBV(CSIC)
EPI_ISL_538737		SeqCOVID-SPAIN consortium/IBV(CSIC)
EPI_ISL_538738		SeqCOVID-SPAIN consortium/IBV(CSIC)
EPI_ISL_538739		SeqCOVID-SPAIN consortium/IBV(CSIC)
EPI_ISL_538740		SeqCOVID-SPAIN consortium/IBV(CSIC)
EPI_ISL_538741		SeqCOVID-SPAIN consortium/IBV(CSIC)
EPI_ISL_538742		SeqCOVID-SPAIN consortium/IBV(CSIC)
EPI_ISL_538743		SeqCOVID-SPAIN consortium/IBV(CSIC)
EPI_ISL_538744		SeqCOVID-SPAIN consortium/IBV(CSIC)
EPI_ISL_538745		SeqCOVID-SPAIN consortium/IBV(CSIC)
EPI_ISL_538746		SeqCOVID-SPAIN consortium/IBV(CSIC)
EPI_ISL_538747		SeqCOVID-SPAIN consortium/IBV(CSIC)
EPI_ISL_582095		SeqCOVID-SPAIN consortium/IBV(CSIC)
EPI_ISL_582092		SeqCOVID-SPAIN consortium/IBV(CSIC)
EPI_ISL_582100		SeqCOVID-SPAIN consortium/IBV(CSIC)
EPI_ISL_582101		SeqCOVID-SPAIN consortium/IBV(CSIC)
EPI_ISL_582102		SeqCOVID-SPAIN consortium/IBV(CSIC)
EPI_ISL_582096		SeqCOVID-SPAIN consortium/IBV(CSIC)
EPI_ISL_582093		SeqCOVID-SPAIN consortium/IBV(CSIC)
EPI_ISL_582103		SeqCOVID-SPAIN consortium/IBV(CSIC)
EPI_ISL_582104		SeqCOVID-SPAIN consortium/IBV(CSIC)
EPI_ISL_582105		SeqCOVID-SPAIN consortium/IBV(CSIC)
EPI_ISL_582106		SeqCOVID-SPAIN consortium/IBV(CSIC)
EPI_ISL_582094		SeqCOVID-SPAIN consortium/IBV(CSIC)
EPI_ISL_582091		SeqCOVID-SPAIN consortium/IBV(CSIC)
EPI_ISL_582107		SeqCOVID-SPAIN consortium/IBV(CSIC)
EPI_ISL_582108		SeqCOVID-SPAIN consortium/IBV(CSIC)
EPI_ISL_582097		SeqCOVID-SPAIN consortium/IBV(CSIC)
EPI_ISL_582098		SeqCOVID-SPAIN consortium/IBV(CSIC)
EPI_ISL_582099		SeqCOVID-SPAIN consortium/IBV(CSIC)
EPI_ISL_582109		SeqCOVID-SPAIN consortium/IBV(CSIC)
EPI_ISL_537288		SeqCOVID-SPAIN consortium/IBV(CSIC)
EPI_ISL_537289		SeqCOVID-SPAIN consortium/IBV(CSIC)
EPI_ISL_537290		SeqCOVID-SPAIN consortium/IBV(CSIC)
EPI_ISL_537291		SeqCOVID-SPAIN consortium/IBV(CSIC)
EPI_ISL_537292		SeqCOVID-SPAIN consortium/IBV(CSIC)
EPI_ISL_537293		SeqCOVID-SPAIN consortium/IBV(CSIC)
EPI_ISL_537294		SeqCOVID-SPAIN consortium/IBV(CSIC)
EPI_ISL_537295		SeqCOVID-SPAIN consortium/IBV(CSIC)
EPI_ISL_537296		SeqCOVID-SPAIN consortium/IBV(CSIC)
EPI_ISL_537297		SeqCOVID-SPAIN consortium/IBV(CSIC)
EPI_ISL_537298		SeqCOVID-SPAIN consortium/IBV(CSIC)
EPI_ISL_537299		SeqCOVID-SPAIN consortium/IBV(CSIC)
EPI_ISL_537300		SeqCOVID-SPAIN consortium/IBV(CSIC)
EPI_ISL_537301		SeqCOVID-SPAIN consortium/IBV(CSIC)
EPI_ISL_537302		SeqCOVID-SPAIN consortium/IBV(CSIC)
EPI_ISL_537303		SeqCOVID-SPAIN consortium/IBV(CSIC)
EPI_ISL_537304		SeqCOVID-SPAIN consortium/IBV(CSIC)
EPI_ISL_537305		SeqCOVID-SPAIN consortium/IBV(CSIC)
EPI_ISL_537306		SeqCOVID-SPAIN consortium/IBV(CSIC)
EPI_ISL_537307		SeqCOVID-SPAIN consortium/IBV(CSIC)
EPI_ISL_537308		SeqCOVID-SPAIN consortium/IBV(CSIC)
EPI_ISL_537309		SeqCOVID-SPAIN consortium/IBV(CSIC)
EPI_ISL_537310		SeqCOVID-SPAIN consortium/IBV(CSIC)
EPI_ISL_537311		SeqCOVID-SPAIN consortium/IBV(CSIC)
EPI_ISL_537312		SeqCOVID-SPAIN consortium/IBV(CSIC)
EPI_ISL_537313		SeqCOVID-SPAIN consortium/IBV(CSIC)
EPI_ISL_537314		SeqCOVID-SPAIN consortium/IBV(CSIC)
EPI_ISL_537315		SeqCOVID-SPAIN consortium/IBV(CSIC)
EPI_ISL_537316		SeqCOVID-SPAIN consortium/IBV(CSIC)
EPI_ISL_537317		SeqCOVID-SPAIN consortium/IBV(CSIC)
EPI_ISL_537318		SeqCOVID-SPAIN consortium/IBV(CSIC)
EPI_ISL_537319		SeqCOVID-SPAIN consortium/IBV(CSIC)
EPI_ISL_537320		SeqCOVID-SPAIN consortium/IBV(CSIC)
EPI_ISL_537321		SeqCOVID-SPAIN consortium/IBV(CSIC)
EPI_ISL_537322		SeqCOVID-SPAIN consortium/IBV(CSIC)
EPI_ISL_537323		SeqCOVID-SPAIN consortium/IBV(CSIC)
EPI_ISL_537324		SeqCOVID-SPAIN consortium/IBV(CSIC)
EPI_ISL_537325		SeqCOVID-SPAIN consortium/IBV(CSIC)
EPI_ISL_537326		SeqCOVID-SPAIN consortium/IBV(CSIC)
EPI_ISL_537327		SeqCOVID-SPAIN consortium/IBV(CSIC)
EPI_ISL_537328		SeqCOVID-SPAIN consortium/IBV(CSIC)
EPI_ISL_537329		SeqCOVID-SPAIN consortium/IBV(CSIC)
EPI_ISL_537330		SeqCOVID-SPAIN consortium/IBV(CSIC)
EPI_ISL_537331		SeqCOVID-SPAIN consortium/IBV(CSIC)
EPI_ISL_537332		SeqCOVID-SPAIN consortium/IBV(CSIC)
EPI_ISL_537333		SeqCOVID-SPAIN consortium/IBV(CSIC)
EPI_ISL_537334		SeqCOVID-SPAIN consortium/IBV(CSIC)
EPI_ISL_537335		SeqCOVID-SPAIN consortium/IBV(CSIC)
EPI_ISL_537336		SeqCOVID-SPAIN consortium/IBV(CSIC)
EPI_ISL_537337		SeqCOVID-SPAIN consortium/IBV(CSIC)
EPI_ISL_537338		SeqCOVID-SPAIN consortium/IBV(CSIC)
EPI_ISL_537339		SeqCOVID-SPAIN consortium/IBV(CSIC)
EPI_ISL_537340		SeqCOVID-SPAIN consortium/IBV(CSIC)
EPI_ISL_537341		SeqCOVID-SPAIN consortium/IBV(CSIC)
EPI_ISL_537342		SeqCOVID-SPAIN consortium/IBV(CSIC)
EPI_ISL_537343		SeqCOVID-SPAIN consortium/IBV(CSIC)
EPI_ISL_537344		SeqCOVID-SPAIN consortium/IBV(CSIC)
EPI_ISL_537345		SeqCOVID-SPAIN consortium/IBV(CSIC)
EPI_ISL_537346		SeqCOVID-SPAIN consortium/IBV(CSIC)
EPI_ISL_537347		SeqCOVID-SPAIN consortium/IBV(CSIC)
EPI_ISL_537348		SeqCOVID-SPAIN consortium/IBV(CSIC)
EPI_ISL_537349		SeqCOVID-SPAIN consortium/IBV(CSIC)
EPI_ISL_537350		SeqCOVID-SPAIN consortium/IBV(CSIC)
EPI_ISL_537351		SeqCOVID-SPAIN consortium/IBV(CSIC)
EPI_ISL_537352		SeqCOVID-SPAIN consortium/IBV(CSIC)
EPI_ISL_537353		SeqCOVID-SPAIN consortium/IBV(CSIC)
EPI_ISL_537354		SeqCOVID-SPAIN consortium/IBV(CSIC)
EPI_ISL_537355		SeqCOVID-SPAIN consortium/IBV(CSIC)
EPI_ISL_537356		SeqCOVID-SPAIN consortium/IBV(CSIC)
EPI_ISL_537357		SeqCOVID-SPAIN consortium/IBV(CSIC)
EPI_ISL_537358		SeqCOVID-SPAIN consortium/IBV(CSIC)
EPI_ISL_537359		SeqCOVID-SPAIN consortium/IBV(CSIC)
EPI_ISL_537360		SeqCOVID-SPAIN consortium/IBV(CSIC)
EPI_ISL_537361		SeqCOVID-SPAIN consortium/IBV(CSIC)
EPI_ISL_537362		SeqCOVID-SPAIN consortium/IBV(CSIC)
EPI_ISL_537363		SeqCOVID-SPAIN consortium/IBV(CSIC)
EPI_ISL_537364		SeqCOVID-SPAIN consortium/IBV(CSIC)
EPI_ISL_537365		SeqCOVID-SPAIN consortium/IBV(CSIC)
EPI_ISL_537366		SeqCOVID-SPAIN consortium/IBV(CSIC)
EPI_ISL_537367		SeqCOVID-SPAIN consortium/IBV(CSIC)
EPI_ISL_537368		SeqCOVID-SPAIN consortium/IBV(CSIC)
EPI_ISL_537369		SeqCOVID-SPAIN consortium/IBV(CSIC)
EPI_ISL_537370		SeqCOVID-SPAIN consortium/IBV(CSIC)
EPI_ISL_537371		SeqCOVID-SPAIN consortium/IBV(CSIC)
EPI_ISL_537372		SeqCOVID-SPAIN consortium/IBV(CSIC)
EPI_ISL_537373		SeqCOVID-SPAIN consortium/IBV(CSIC)
EPI_ISL_537374		SeqCOVID-SPAIN consortium/IBV(CSIC)
EPI_ISL_537375		SeqCOVID-SPAIN consortium/IBV(CSIC)
EPI_ISL_537376		SeqCOVID-SPAIN consortium/IBV(CSIC)
EPI_ISL_537377		SeqCOVID-SPAIN consortium/IBV(CSIC)
EPI_ISL_537378		SeqCOVID-SPAIN consortium/IBV(CSIC)
EPI_ISL_537379		SeqCOVID-SPAIN consortium/IBV(CSIC)
EPI_ISL_537609		SeqCOVID-SPAIN consortium/IBV(CSIC)
EPI_ISL_537610		SeqCOVID-SPAIN consortium/IBV(CSIC)
EPI_ISL_537611		SeqCOVID-SPAIN consortium/IBV(CSIC)
EPI_ISL_537612		SeqCOVID-SPAIN consortium/IBV(CSIC)
EPI_ISL_537613		SeqCOVID-SPAIN consortium/IBV(CSIC)
EPI_ISL_537614		SeqCOVID-SPAIN consortium/IBV(CSIC)
EPI_ISL_537615		SeqCOVID-SPAIN consortium/IBV(CSIC)
EPI_ISL_537616		SeqCOVID-SPAIN consortium/IBV(CSIC)
EPI_ISL_537617		SeqCOVID-SPAIN consortium/IBV(CSIC)
EPI_ISL_537618		SeqCOVID-SPAIN consortium/IBV(CSIC)
EPI_ISL_537619		SeqCOVID-SPAIN consortium/IBV(CSIC)
EPI_ISL_537620		SeqCOVID-SPAIN consortium/IBV(CSIC)
EPI_ISL_537621		SeqCOVID-SPAIN consortium/IBV(CSIC)
EPI_ISL_537622		SeqCOVID-SPAIN consortium/IBV(CSIC)
EPI_ISL_537623		SeqCOVID-SPAIN consortium/IBV(CSIC)
EPI_ISL_537624		SeqCOVID-SPAIN consortium/IBV(CSIC)
EPI_ISL_537625		SeqCOVID-SPAIN consortium/IBV(CSIC)
EPI_ISL_537626		SeqCOVID-SPAIN consortium/IBV(CSIC)
EPI_ISL_537627		SeqCOVID-SPAIN consortium/IBV(CSIC)
EPI_ISL_537628		SeqCOVID-SPAIN consortium/IBV(CSIC)
EPI_ISL_537629		SeqCOVID-SPAIN consortium/IBV(CSIC)
EPI_ISL_537630		SeqCOVID-SPAIN consortium/IBV(CSIC)
EPI_ISL_537631		SeqCOVID-SPAIN consortium/IBV(CSIC)
EPI_ISL_537632		SeqCOVID-SPAIN consortium/IBV(CSIC)
EPI_ISL_537633		SeqCOVID-SPAIN consortium/IBV(CSIC)
EPI_ISL_537634		SeqCOVID-SPAIN consortium/IBV(CSIC)
EPI_ISL_537635		SeqCOVID-SPAIN consortium/IBV(CSIC)
EPI_ISL_537636		SeqCOVID-SPAIN consortium/IBV(CSIC)
EPI_ISL_537637		SeqCOVID-SPAIN consortium/IBV(CSIC)
EPI_ISL_537638		SeqCOVID-SPAIN consortium/IBV(CSIC)
EPI_ISL_537639		SeqCOVID-SPAIN consortium/IBV(CSIC)
EPI_ISL_537640		SeqCOVID-SPAIN consortium/IBV(CSIC)
EPI_ISL_537641		SeqCOVID-SPAIN consortium/IBV(CSIC)
EPI_ISL_537642		SeqCOVID-SPAIN consortium/IBV(CSIC)
EPI_ISL_537643		SeqCOVID-SPAIN consortium/IBV(CSIC)
EPI_ISL_537644		SeqCOVID-SPAIN consortium/IBV(CSIC)
EPI_ISL_537645		SeqCOVID-SPAIN consortium/IBV(CSIC)
EPI_ISL_537646		SeqCOVID-SPAIN consortium/IBV(CSIC)
EPI_ISL_537647		SeqCOVID-SPAIN consortium/IBV(CSIC)
EPI_ISL_537648		SeqCOVID-SPAIN consortium/IBV(CSIC)
EPI_ISL_537649		SeqCOVID-SPAIN consortium/IBV(CSIC)
EPI_ISL_537650		SeqCOVID-SPAIN consortium/IBV(CSIC)
EPI_ISL_537651		SeqCOVID-SPAIN consortium/IBV(CSIC)
EPI_ISL_537652		SeqCOVID-SPAIN consortium/IBV(CSIC)
EPI_ISL_537653		SeqCOVID-SPAIN consortium/IBV(CSIC)
EPI_ISL_537654		SeqCOVID-SPAIN consortium/IBV(CSIC)
EPI_ISL_537655		SeqCOVID-SPAIN consortium/IBV(CSIC)
EPI_ISL_537656		SeqCOVID-SPAIN consortium/IBV(CSIC)
EPI_ISL_537657		SeqCOVID-SPAIN consortium/IBV(CSIC)
EPI_ISL_537658		SeqCOVID-SPAIN consortium/IBV(CSIC)
EPI_ISL_537659		SeqCOVID-SPAIN consortium/IBV(CSIC)
EPI_ISL_537660		SeqCOVID-SPAIN consortium/IBV(CSIC)
EPI_ISL_537661		SeqCOVID-SPAIN consortium/IBV(CSIC)
EPI_ISL_537662		SeqCOVID-SPAIN consortium/IBV(CSIC)
EPI_ISL_537663		SeqCOVID-SPAIN consortium/IBV(CSIC)
EPI_ISL_537664		SeqCOVID-SPAIN consortium/IBV(CSIC)
EPI_ISL_537665		SeqCOVID-SPAIN consortium/IBV(CSIC)
EPI_ISL_537666		SeqCOVID-SPAIN consortium/IBV(CSIC)
EPI_ISL_537667		SeqCOVID-SPAIN consortium/IBV(CSIC)
EPI_ISL_537668		SeqCOVID-SPAIN consortium/IBV(CSIC)
EPI_ISL_537669		SeqCOVID-SPAIN consortium/IBV(CSIC)
EPI_ISL_537670		SeqCOVID-SPAIN consortium/IBV(CSIC)
EPI_ISL_537671		SeqCOVID-SPAIN consortium/IBV(CSIC)
EPI_ISL_537672		SeqCOVID-SPAIN consortium/IBV(CSIC)
EPI_ISL_537673		SeqCOVID-SPAIN consortium/IBV(CSIC)
EPI_ISL_537674		SeqCOVID-SPAIN consortium/IBV(CSIC)
EPI_ISL_537675		SeqCOVID-SPAIN consortium/IBV(CSIC)
EPI_ISL_537676		SeqCOVID-SPAIN consortium/IBV(CSIC)
EPI_ISL_537677		SeqCOVID-SPAIN consortium/IBV(CSIC)
EPI_ISL_537678		SeqCOVID-SPAIN consortium/IBV(CSIC)
EPI_ISL_537679		SeqCOVID-SPAIN consortium/IBV(CSIC)
EPI_ISL_537680		SeqCOVID-SPAIN consortium/IBV(CSIC)
EPI_ISL_537681		SeqCOVID-SPAIN consortium/IBV(CSIC)
EPI_ISL_537682		SeqCOVID-SPAIN consortium/IBV(CSIC)
EPI_ISL_537683		SeqCOVID-SPAIN consortium/IBV(CSIC)
EPI_ISL_537684		SeqCOVID-SPAIN consortium/IBV(CSIC)
EPI_ISL_537685		SeqCOVID-SPAIN consortium/IBV(CSIC)
EPI_ISL_537686		SeqCOVID-SPAIN consortium/IBV(CSIC)
EPI_ISL_537687		SeqCOVID-SPAIN consortium/IBV(CSIC)
EPI_ISL_537688		SeqCOVID-SPAIN consortium/IBV(CSIC)
EPI_ISL_537689		SeqCOVID-SPAIN consortium/IBV(CSIC)
EPI_ISL_537690		SeqCOVID-SPAIN consortium/IBV(CSIC)
EPI_ISL_474945		SeqCOVID-SPAIN consortium/IBV(CSIC)
EPI_ISL_474952		SeqCOVID-SPAIN consortium/IBV(CSIC)
EPI_ISL_474953		SeqCOVID-SPAIN consortium/IBV(CSIC)
EPI_ISL_474798		SeqCOVID-SPAIN consortium/IBV(CSIC)
EPI_ISL_474837		SeqCOVID-SPAIN consortium/IBV(CSIC)
EPI_ISL_474799		SeqCOVID-SPAIN consortium/IBV(CSIC)
EPI_ISL_474901		SeqCOVID-SPAIN consortium/IBV(CSIC)
EPI_ISL_474800		SeqCOVID-SPAIN consortium/IBV(CSIC)
EPI_ISL_474801		SeqCOVID-SPAIN consortium/IBV(CSIC)
EPI_ISL_474802		SeqCOVID-SPAIN consortium/IBV(CSIC)
EPI_ISL_474933		SeqCOVID-SPAIN consortium/IBV(CSIC)
EPI_ISL_474847		SeqCOVID-SPAIN consortium/IBV(CSIC)
EPI_ISL_474803		SeqCOVID-SPAIN consortium/IBV(CSIC)
EPI_ISL_474902		SeqCOVID-SPAIN consortium/IBV(CSIC)
EPI_ISL_474947		SeqCOVID-SPAIN consortium/IBV(CSIC)
EPI_ISL_474804		SeqCOVID-SPAIN consortium/IBV(CSIC)
EPI_ISL_474946		SeqCOVID-SPAIN consortium/IBV(CSIC)
EPI_ISL_474838		SeqCOVID-SPAIN consortium/IBV(CSIC)
EPI_ISL_474805		SeqCOVID-SPAIN consortium/IBV(CSIC)
EPI_ISL_474853		SeqCOVID-SPAIN consortium/IBV(CSIC)
EPI_ISL_474806		SeqCOVID-SPAIN consortium/IBV(CSIC)
EPI_ISL_474839		SeqCOVID-SPAIN consortium/IBV(CSIC)
EPI_ISL_474807		SeqCOVID-SPAIN consortium/IBV(CSIC)
EPI_ISL_474808		SeqCOVID-SPAIN consortium/IBV(CSIC)
EPI_ISL_474809		SeqCOVID-SPAIN consortium/IBV(CSIC)
EPI_ISL_474810		SeqCOVID-SPAIN consortium/IBV(CSIC)
EPI_ISL_474811		SeqCOVID-SPAIN consortium/IBV(CSIC)
EPI_ISL_474812		SeqCOVID-SPAIN consortium/IBV(CSIC)
EPI_ISL_474940		SeqCOVID-SPAIN consortium/IBV(CSIC)
EPI_ISL_474813		SeqCOVID-SPAIN consortium/IBV(CSIC)
EPI_ISL_474814		SeqCOVID-SPAIN consortium/IBV(CSIC)
EPI_ISL_474903		SeqCOVID-SPAIN consortium/IBV(CSIC)
EPI_ISL_474921		SeqCOVID-SPAIN consortium/IBV(CSIC)
EPI_ISL_474815		SeqCOVID-SPAIN consortium/IBV(CSIC)
EPI_ISL_474919		SeqCOVID-SPAIN consortium/IBV(CSIC)
EPI_ISL_474816		SeqCOVID-SPAIN consortium/IBV(CSIC)
EPI_ISL_474951		SeqCOVID-SPAIN consortium/IBV(CSIC)
EPI_ISL_474954		SeqCOVID-SPAIN consortium/IBV(CSIC)
EPI_ISL_474817		SeqCOVID-SPAIN consortium/IBV(CSIC)
EPI_ISL_474818		SeqCOVID-SPAIN consortium/IBV(CSIC)
EPI_ISL_474840		SeqCOVID-SPAIN consortium/IBV(CSIC)
EPI_ISL_474819		SeqCOVID-SPAIN consortium/IBV(CSIC)
EPI_ISL_474820		SeqCOVID-SPAIN consortium/IBV(CSIC)
EPI_ISL_474821		SeqCOVID-SPAIN consortium/IBV(CSIC)
EPI_ISL_474904		SeqCOVID-SPAIN consortium/IBV(CSIC)
EPI_ISL_474955		SeqCOVID-SPAIN consortium/IBV(CSIC)
EPI_ISL_474822		SeqCOVID-SPAIN consortium/IBV(CSIC)
EPI_ISL_474823		SeqCOVID-SPAIN consortium/IBV(CSIC)
EPI_ISL_474905		SeqCOVID-SPAIN consortium/IBV(CSIC)
EPI_ISL_474906		SeqCOVID-SPAIN consortium/IBV(CSIC)
EPI_ISL_474824		SeqCOVID-SPAIN consortium/IBV(CSIC)
EPI_ISL_474848		SeqCOVID-SPAIN consortium/IBV(CSIC)
EPI_ISL_474825		SeqCOVID-SPAIN consortium/IBV(CSIC)
EPI_ISL_474826		SeqCOVID-SPAIN consortium/IBV(CSIC)
EPI_ISL_474827		SeqCOVID-SPAIN consortium/IBV(CSIC)
EPI_ISL_474828		SeqCOVID-SPAIN consortium/IBV(CSIC)
EPI_ISL_474941		SeqCOVID-SPAIN consortium/IBV(CSIC)
EPI_ISL_474956		SeqCOVID-SPAIN consortium/IBV(CSIC)
EPI_ISL_474829		SeqCOVID-SPAIN consortium/IBV(CSIC)
EPI_ISL_474830		SeqCOVID-SPAIN consortium/IBV(CSIC)
EPI_ISL_474849		SeqCOVID-SPAIN consortium/IBV(CSIC)
EPI_ISL_474831		SeqCOVID-SPAIN consortium/IBV(CSIC)
EPI_ISL_500157		SeqCOVID-SPAIN consortium/IBV(CSIC)
EPI_ISL_500218		SeqCOVID-SPAIN consortium/IBV(CSIC)
EPI_ISL_500166		SeqCOVID-SPAIN consortium/IBV(CSIC)
EPI_ISL_500158		SeqCOVID-SPAIN consortium/IBV(CSIC)
EPI_ISL_500207		SeqCOVID-SPAIN consortium/IBV(CSIC)
EPI_ISL_500159		SeqCOVID-SPAIN consortium/IBV(CSIC)
EPI_ISL_467091		SeqCOVID-SPAIN consortium/IBV(CSIC)
EPI_ISL_474910		SeqCOVID-SPAIN consortium/IBV(CSIC)
EPI_ISL_474911		SeqCOVID-SPAIN consortium/IBV(CSIC)
EPI_ISL_467090		SeqCOVID-SPAIN consortium/IBV(CSIC)
EPI_ISL_474912		SeqCOVID-SPAIN consortium/IBV(CSIC)
EPI_ISL_474913		SeqCOVID-SPAIN consortium/IBV(CSIC)
EPI_ISL_474914		SeqCOVID-SPAIN consortium/IBV(CSIC)
EPI_ISL_474915		SeqCOVID-SPAIN consortium/IBV(CSIC)
EPI_ISL_467087		SeqCOVID-SPAIN consortium/IBV(CSIC)
EPI_ISL_467088		SeqCOVID-SPAIN consortium/IBV(CSIC)
EPI_ISL_474916		SeqCOVID-SPAIN consortium/IBV(CSIC)
EPI_ISL_467086		SeqCOVID-SPAIN consortium/IBV(CSIC)
EPI_ISL_474917		SeqCOVID-SPAIN consortium/IBV(CSIC)
EPI_ISL_467089		SeqCOVID-SPAIN consortium/IBV(CSIC)
EPI_ISL_474918		SeqCOVID-SPAIN consortium/IBV(CSIC)
EPI_ISL_474852		SeqCOVID-SPAIN consortium/IBV(CSIC)
EPI_ISL_537691		SeqCOVID-SPAIN consortium/IBV(CSIC)
EPI_ISL_537692		SeqCOVID-SPAIN consortium/IBV(CSIC)
EPI_ISL_537693		SeqCOVID-SPAIN consortium/IBV(CSIC)
EPI_ISL_537694		SeqCOVID-SPAIN consortium/IBV(CSIC)
EPI_ISL_537695		SeqCOVID-SPAIN consortium/IBV(CSIC)
EPI_ISL_660600		SeqCOVID-SPAIN consortium/IBV(CSIC)
EPI_ISL_537696		SeqCOVID-SPAIN consortium/IBV(CSIC)
EPI_ISL_537697		SeqCOVID-SPAIN consortium/IBV(CSIC)
EPI_ISL_537698		SeqCOVID-SPAIN consortium/IBV(CSIC)
EPI_ISL_537699		SeqCOVID-SPAIN consortium/IBV(CSIC)
EPI_ISL_537700		SeqCOVID-SPAIN consortium/IBV(CSIC)
EPI_ISL_537701		SeqCOVID-SPAIN consortium/IBV(CSIC)
EPI_ISL_537702		SeqCOVID-SPAIN consortium/IBV(CSIC)
EPI_ISL_537703		SeqCOVID-SPAIN consortium/IBV(CSIC)
EPI_ISL_561370		SeqCOVID-SPAIN consortium/IBV(CSIC)
EPI_ISL_537704		SeqCOVID-SPAIN consortium/IBV(CSIC)
EPI_ISL_537705		SeqCOVID-SPAIN consortium/IBV(CSIC)
EPI_ISL_537706		SeqCOVID-SPAIN consortium/IBV(CSIC)
EPI_ISL_537707		SeqCOVID-SPAIN consortium/IBV(CSIC)
EPI_ISL_537708		SeqCOVID-SPAIN consortium/IBV(CSIC)
EPI_ISL_537709		SeqCOVID-SPAIN consortium/IBV(CSIC)
EPI_ISL_537710		SeqCOVID-SPAIN consortium/IBV(CSIC)
EPI_ISL_537711		SeqCOVID-SPAIN consortium/IBV(CSIC)
EPI_ISL_537712		SeqCOVID-SPAIN consortium/IBV(CSIC)
EPI_ISL_537713		SeqCOVID-SPAIN consortium/IBV(CSIC)
EPI_ISL_537714		SeqCOVID-SPAIN consortium/IBV(CSIC)
EPI_ISL_537715		SeqCOVID-SPAIN consortium/IBV(CSIC)
EPI_ISL_537716		SeqCOVID-SPAIN consortium/IBV(CSIC)
EPI_ISL_537717		SeqCOVID-SPAIN consortium/IBV(CSIC)
EPI_ISL_537718		SeqCOVID-SPAIN consortium/IBV(CSIC)
EPI_ISL_537719		SeqCOVID-SPAIN consortium/IBV(CSIC)
EPI_ISL_537720		SeqCOVID-SPAIN consortium/IBV(CSIC)
EPI_ISL_537721		SeqCOVID-SPAIN consortium/IBV(CSIC)
EPI_ISL_537722		SeqCOVID-SPAIN consortium/IBV(CSIC)
EPI_ISL_537723		SeqCOVID-SPAIN consortium/IBV(CSIC)
EPI_ISL_537724		SeqCOVID-SPAIN consortium/IBV(CSIC)
EPI_ISL_537725		SeqCOVID-SPAIN consortium/IBV(CSIC)
EPI_ISL_537726		SeqCOVID-SPAIN consortium/IBV(CSIC)
EPI_ISL_561371		SeqCOVID-SPAIN consortium/IBV(CSIC)
EPI_ISL_537727		SeqCOVID-SPAIN consortium/IBV(CSIC)
EPI_ISL_537728		SeqCOVID-SPAIN consortium/IBV(CSIC)
EPI_ISL_561372		SeqCOVID-SPAIN consortium/IBV(CSIC)
EPI_ISL_537788		SeqCOVID-SPAIN consortium/IBV(CSIC)
EPI_ISL_537789		SeqCOVID-SPAIN consortium/IBV(CSIC)
EPI_ISL_537790		SeqCOVID-SPAIN consortium/IBV(CSIC)
EPI_ISL_537791		SeqCOVID-SPAIN consortium/IBV(CSIC)
EPI_ISL_537792		SeqCOVID-SPAIN consortium/IBV(CSIC)
EPI_ISL_537793		SeqCOVID-SPAIN consortium/IBV(CSIC)
EPI_ISL_537794		SeqCOVID-SPAIN consortium/IBV(CSIC)
EPI_ISL_537795		SeqCOVID-SPAIN consortium/IBV(CSIC)
EPI_ISL_537796		SeqCOVID-SPAIN consortium/IBV(CSIC)
EPI_ISL_537797		SeqCOVID-SPAIN consortium/IBV(CSIC)
EPI_ISL_537798		SeqCOVID-SPAIN consortium/IBV(CSIC)
EPI_ISL_537799		SeqCOVID-SPAIN consortium/IBV(CSIC)
EPI_ISL_537800		SeqCOVID-SPAIN consortium/IBV(CSIC)
EPI_ISL_537801		SeqCOVID-SPAIN consortium/IBV(CSIC)
EPI_ISL_537802		SeqCOVID-SPAIN consortium/IBV(CSIC)
EPI_ISL_537803		SeqCOVID-SPAIN consortium/IBV(CSIC)
EPI_ISL_537804		SeqCOVID-SPAIN consortium/IBV(CSIC)
EPI_ISL_537805		SeqCOVID-SPAIN consortium/IBV(CSIC)
EPI_ISL_537806		SeqCOVID-SPAIN consortium/IBV(CSIC)
EPI_ISL_537807		SeqCOVID-SPAIN consortium/IBV(CSIC)
EPI_ISL_537808		SeqCOVID-SPAIN consortium/IBV(CSIC)
EPI_ISL_510246		SeqCOVID-SPAIN consortium/IBV(CSIC)
EPI_ISL_510247		SeqCOVID-SPAIN consortium/IBV(CSIC)
EPI_ISL_510248		SeqCOVID-SPAIN consortium/IBV(CSIC)
EPI_ISL_510249		SeqCOVID-SPAIN consortium/IBV(CSIC)
EPI_ISL_510250		SeqCOVID-SPAIN consortium/IBV(CSIC)
EPI_ISL_510251		SeqCOVID-SPAIN consortium/IBV(CSIC)
EPI_ISL_510252		SeqCOVID-SPAIN consortium/IBV(CSIC)
EPI_ISL_510253		SeqCOVID-SPAIN consortium/IBV(CSIC)
EPI_ISL_510254		SeqCOVID-SPAIN consortium/IBV(CSIC)
EPI_ISL_510255		SeqCOVID-SPAIN consortium/IBV(CSIC)
EPI_ISL_510256		SeqCOVID-SPAIN consortium/IBV(CSIC)
EPI_ISL_510257		SeqCOVID-SPAIN consortium/IBV(CSIC)
EPI_ISL_510258		SeqCOVID-SPAIN consortium/IBV(CSIC)
EPI_ISL_510259		SeqCOVID-SPAIN consortium/IBV(CSIC)
EPI_ISL_510260		SeqCOVID-SPAIN consortium/IBV(CSIC)
EPI_ISL_510261		SeqCOVID-SPAIN consortium/IBV(CSIC)
EPI_ISL_510262		SeqCOVID-SPAIN consortium/IBV(CSIC)
EPI_ISL_510263		SeqCOVID-SPAIN consortium/IBV(CSIC)
EPI_ISL_510264		SeqCOVID-SPAIN consortium/IBV(CSIC)
EPI_ISL_510265		SeqCOVID-SPAIN consortium/IBV(CSIC)
EPI_ISL_510266		SeqCOVID-SPAIN consortium/IBV(CSIC)
EPI_ISL_510267		SeqCOVID-SPAIN consortium/IBV(CSIC)
EPI_ISL_480989		SeqCOVID-SPAIN consortium/IBV(CSIC)
EPI_ISL_480961		SeqCOVID-SPAIN consortium/IBV(CSIC)
EPI_ISL_480981		SeqCOVID-SPAIN consortium/IBV(CSIC)
EPI_ISL_481025		SeqCOVID-SPAIN consortium/IBV(CSIC)
EPI_ISL_481035		SeqCOVID-SPAIN consortium/IBV(CSIC)
EPI_ISL_480995		SeqCOVID-SPAIN consortium/IBV(CSIC)
EPI_ISL_481003		SeqCOVID-SPAIN consortium/IBV(CSIC)
EPI_ISL_481017		SeqCOVID-SPAIN consortium/IBV(CSIC)
EPI_ISL_481029		SeqCOVID-SPAIN consortium/IBV(CSIC)
EPI_ISL_481034		SeqCOVID-SPAIN consortium/IBV(CSIC)
EPI_ISL_480975		SeqCOVID-SPAIN consortium/IBV(CSIC)
EPI_ISL_510064		SeqCOVID-SPAIN consortium/IBV(CSIC)
EPI_ISL_510065		SeqCOVID-SPAIN consortium/IBV(CSIC)
EPI_ISL_510066		SeqCOVID-SPAIN consortium/IBV(CSIC)
EPI_ISL_510067		SeqCOVID-SPAIN consortium/IBV(CSIC)
EPI_ISL_510068		SeqCOVID-SPAIN consortium/IBV(CSIC)
EPI_ISL_510069		SeqCOVID-SPAIN consortium/IBV(CSIC)
EPI_ISL_510070		SeqCOVID-SPAIN consortium/IBV(CSIC)
EPI_ISL_510071		SeqCOVID-SPAIN consortium/IBV(CSIC)
EPI_ISL_510072		SeqCOVID-SPAIN consortium/IBV(CSIC)
EPI_ISL_510073		SeqCOVID-SPAIN consortium/IBV(CSIC)
EPI_ISL_510074		SeqCOVID-SPAIN consortium/IBV(CSIC)
EPI_ISL_510075		SeqCOVID-SPAIN consortium/IBV(CSIC)
EPI_ISL_510076		SeqCOVID-SPAIN consortium/IBV(CSIC)
EPI_ISL_510077		SeqCOVID-SPAIN consortium/IBV(CSIC)
EPI_ISL_510461		SeqCOVID-SPAIN consortium/IBV(CSIC)
EPI_ISL_510462		SeqCOVID-SPAIN consortium/IBV(CSIC)
EPI_ISL_510463		SeqCOVID-SPAIN consortium/IBV(CSIC)
EPI_ISL_510464		SeqCOVID-SPAIN consortium/IBV(CSIC)
EPI_ISL_510465		SeqCOVID-SPAIN consortium/IBV(CSIC)
EPI_ISL_510466		SeqCOVID-SPAIN consortium/IBV(CSIC)
EPI_ISL_510510		SeqCOVID-SPAIN consortium/IBV(CSIC)
EPI_ISL_510511		SeqCOVID-SPAIN consortium/IBV(CSIC)
EPI_ISL_510512		SeqCOVID-SPAIN consortium/IBV(CSIC)
EPI_ISL_510513		SeqCOVID-SPAIN consortium/IBV(CSIC)
EPI_ISL_510522		SeqCOVID-SPAIN consortium/IBV(CSIC)
EPI_ISL_510514		SeqCOVID-SPAIN consortium/IBV(CSIC)
EPI_ISL_510515		SeqCOVID-SPAIN consortium/IBV(CSIC)
EPI_ISL_510523		SeqCOVID-SPAIN consortium/IBV(CSIC)
EPI_ISL_510516		SeqCOVID-SPAIN consortium/IBV(CSIC)
EPI_ISL_510517		SeqCOVID-SPAIN consortium/IBV(CSIC)
EPI_ISL_510518		SeqCOVID-SPAIN consortium/IBV(CSIC)
EPI_ISL_510519		SeqCOVID-SPAIN consortium/IBV(CSIC)
EPI_ISL_510520		SeqCOVID-SPAIN consortium/IBV(CSIC)
EPI_ISL_510521		SeqCOVID-SPAIN consortium/IBV(CSIC)
EPI_ISL_508675		SeqCOVID-SPAIN consortium/IBV(CSIC)
EPI_ISL_508616		SeqCOVID-SPAIN consortium/IBV(CSIC)
EPI_ISL_508617		SeqCOVID-SPAIN consortium/IBV(CSIC)
EPI_ISL_508678		SeqCOVID-SPAIN consortium/IBV(CSIC)
EPI_ISL_508618		SeqCOVID-SPAIN consortium/IBV(CSIC)
EPI_ISL_508619		SeqCOVID-SPAIN consortium/IBV(CSIC)
EPI_ISL_508620		SeqCOVID-SPAIN consortium/IBV(CSIC)
EPI_ISL_508621		SeqCOVID-SPAIN consortium/IBV(CSIC)
EPI_ISL_508622		SeqCOVID-SPAIN consortium/IBV(CSIC)
EPI_ISL_508623		SeqCOVID-SPAIN consortium/IBV(CSIC)
EPI_ISL_508624		SeqCOVID-SPAIN consortium/IBV(CSIC)
EPI_ISL_508679		SeqCOVID-SPAIN consortium/IBV(CSIC)
EPI_ISL_508625		SeqCOVID-SPAIN consortium/IBV(CSIC)
EPI_ISL_508626		SeqCOVID-SPAIN consortium/IBV(CSIC)
EPI_ISL_508685		SeqCOVID-SPAIN consortium/IBV(CSIC)
EPI_ISL_508627		SeqCOVID-SPAIN consortium/IBV(CSIC)
EPI_ISL_508684		SeqCOVID-SPAIN consortium/IBV(CSIC)
EPI_ISL_508628		SeqCOVID-SPAIN consortium/IBV(CSIC)
EPI_ISL_508629		SeqCOVID-SPAIN consortium/IBV(CSIC)
EPI_ISL_508630		SeqCOVID-SPAIN consortium/IBV(CSIC)
EPI_ISL_508631		SeqCOVID-SPAIN consortium/IBV(CSIC)
EPI_ISL_508632		SeqCOVID-SPAIN consortium/IBV(CSIC)
EPI_ISL_508633		SeqCOVID-SPAIN consortium/IBV(CSIC)
EPI_ISL_508634		SeqCOVID-SPAIN consortium/IBV(CSIC)
EPI_ISL_508635		SeqCOVID-SPAIN consortium/IBV(CSIC)
EPI_ISL_508636		SeqCOVID-SPAIN consortium/IBV(CSIC)
EPI_ISL_508637		SeqCOVID-SPAIN consortium/IBV(CSIC)
EPI_ISL_508638		SeqCOVID-SPAIN consortium/IBV(CSIC)
EPI_ISL_508639		SeqCOVID-SPAIN consortium/IBV(CSIC)
EPI_ISL_508640		SeqCOVID-SPAIN consortium/IBV(CSIC)
EPI_ISL_508682		SeqCOVID-SPAIN consortium/IBV(CSIC)
EPI_ISL_508641		SeqCOVID-SPAIN consortium/IBV(CSIC)
EPI_ISL_508642		SeqCOVID-SPAIN consortium/IBV(CSIC)
EPI_ISL_508643		SeqCOVID-SPAIN consortium/IBV(CSIC)
EPI_ISL_508644		SeqCOVID-SPAIN consortium/IBV(CSIC)
EPI_ISL_508645		SeqCOVID-SPAIN consortium/IBV(CSIC)
EPI_ISL_508683		SeqCOVID-SPAIN consortium/IBV(CSIC)
EPI_ISL_508646		SeqCOVID-SPAIN consortium/IBV(CSIC)
EPI_ISL_508647		SeqCOVID-SPAIN consortium/IBV(CSIC)
EPI_ISL_508648		SeqCOVID-SPAIN consortium/IBV(CSIC)
EPI_ISL_508649		SeqCOVID-SPAIN consortium/IBV(CSIC)
EPI_ISL_508650		SeqCOVID-SPAIN consortium/IBV(CSIC)
EPI_ISL_508651		SeqCOVID-SPAIN consortium/IBV(CSIC)
EPI_ISL_508652		SeqCOVID-SPAIN consortium/IBV(CSIC)
EPI_ISL_508653		SeqCOVID-SPAIN consortium/IBV(CSIC)
EPI_ISL_508654		SeqCOVID-SPAIN consortium/IBV(CSIC)
EPI_ISL_508655		SeqCOVID-SPAIN consortium/IBV(CSIC)
EPI_ISL_508656		SeqCOVID-SPAIN consortium/IBV(CSIC)
EPI_ISL_508680		SeqCOVID-SPAIN consortium/IBV(CSIC)
EPI_ISL_508657		SeqCOVID-SPAIN consortium/IBV(CSIC)
EPI_ISL_508615		SeqCOVID-SPAIN consortium/IBV(CSIC)
EPI_ISL_508658		SeqCOVID-SPAIN consortium/IBV(CSIC)
EPI_ISL_508659		SeqCOVID-SPAIN consortium/IBV(CSIC)
EPI_ISL_508660		SeqCOVID-SPAIN consortium/IBV(CSIC)
EPI_ISL_508661		SeqCOVID-SPAIN consortium/IBV(CSIC)
EPI_ISL_508662		SeqCOVID-SPAIN consortium/IBV(CSIC)
EPI_ISL_508663		SeqCOVID-SPAIN consortium/IBV(CSIC)
EPI_ISL_508664		SeqCOVID-SPAIN consortium/IBV(CSIC)
EPI_ISL_508665		SeqCOVID-SPAIN consortium/IBV(CSIC)
EPI_ISL_508666		SeqCOVID-SPAIN consortium/IBV(CSIC)
EPI_ISL_508667		SeqCOVID-SPAIN consortium/IBV(CSIC)
EPI_ISL_508676		SeqCOVID-SPAIN consortium/IBV(CSIC)
EPI_ISL_508668		SeqCOVID-SPAIN consortium/IBV(CSIC)
EPI_ISL_508686		SeqCOVID-SPAIN consortium/IBV(CSIC)
EPI_ISL_508669		SeqCOVID-SPAIN consortium/IBV(CSIC)
EPI_ISL_508670		SeqCOVID-SPAIN consortium/IBV(CSIC)
EPI_ISL_508671		SeqCOVID-SPAIN consortium/IBV(CSIC)
EPI_ISL_508672		SeqCOVID-SPAIN consortium/IBV(CSIC)
EPI_ISL_508673		SeqCOVID-SPAIN consortium/IBV(CSIC)
EPI_ISL_508674		SeqCOVID-SPAIN consortium/IBV(CSIC)
EPI_ISL_654530		SeqCOVID-SPAIN consortium/IBV(CSIC)
EPI_ISL_654511		SeqCOVID-SPAIN consortium/IBV(CSIC)
EPI_ISL_654512		SeqCOVID-SPAIN consortium/IBV(CSIC)
EPI_ISL_654516		SeqCOVID-SPAIN consortium/IBV(CSIC)
EPI_ISL_654532		SeqCOVID-SPAIN consortium/IBV(CSIC)
EPI_ISL_654531		SeqCOVID-SPAIN consortium/IBV(CSIC)
EPI_ISL_654509		SeqCOVID-SPAIN consortium/IBV(CSIC)
EPI_ISL_654538		SeqCOVID-SPAIN consortium/IBV(CSIC)
EPI_ISL_654517		SeqCOVID-SPAIN consortium/IBV(CSIC)
EPI_ISL_654529		SeqCOVID-SPAIN consortium/IBV(CSIC)
EPI_ISL_654523		SeqCOVID-SPAIN consortium/IBV(CSIC)
EPI_ISL_654510		SeqCOVID-SPAIN consortium/IBV(CSIC)
EPI_ISL_654524		SeqCOVID-SPAIN consortium/IBV(CSIC)
EPI_ISL_654533		SeqCOVID-SPAIN consortium/IBV(CSIC)
EPI_ISL_654525		SeqCOVID-SPAIN consortium/IBV(CSIC)
EPI_ISL_654513		SeqCOVID-SPAIN consortium/IBV(CSIC)
EPI_ISL_654514		SeqCOVID-SPAIN consortium/IBV(CSIC)
EPI_ISL_654527		SeqCOVID-SPAIN consortium/IBV(CSIC)
EPI_ISL_654518		SeqCOVID-SPAIN consortium/IBV(CSIC)
EPI_ISL_654526		SeqCOVID-SPAIN consortium/IBV(CSIC)
EPI_ISL_654534		SeqCOVID-SPAIN consortium/IBV(CSIC)
EPI_ISL_654537		SeqCOVID-SPAIN consortium/IBV(CSIC)
EPI_ISL_654519		SeqCOVID-SPAIN consortium/IBV(CSIC)
EPI_ISL_654515		SeqCOVID-SPAIN consortium/IBV(CSIC)
EPI_ISL_654520		SeqCOVID-SPAIN consortium/IBV(CSIC)
EPI_ISL_654521		SeqCOVID-SPAIN consortium/IBV(CSIC)
EPI_ISL_654528		SeqCOVID-SPAIN consortium/IBV(CSIC)
EPI_ISL_654535		SeqCOVID-SPAIN consortium/IBV(CSIC)
EPI_ISL_654522		SeqCOVID-SPAIN consortium/IBV(CSIC)
EPI_ISL_654536		SeqCOVID-SPAIN consortium/IBV(CSIC)
EPI_ISL_671805		SeqCOVID-SPAIN consortium/IBV(CSIC)
EPI_ISL_671806		SeqCOVID-SPAIN consortium/IBV(CSIC)
EPI_ISL_671807		SeqCOVID-SPAIN consortium/IBV(CSIC)
EPI_ISL_671808		SeqCOVID-SPAIN consortium/IBV(CSIC)
EPI_ISL_671809		SeqCOVID-SPAIN consortium/IBV(CSIC)
EPI_ISL_671810		SeqCOVID-SPAIN consortium/IBV(CSIC)
EPI_ISL_671811		SeqCOVID-SPAIN consortium/IBV(CSIC)
EPI_ISL_671812		SeqCOVID-SPAIN consortium/IBV(CSIC)
EPI_ISL_671813		SeqCOVID-SPAIN consortium/IBV(CSIC)
EPI_ISL_671814		SeqCOVID-SPAIN consortium/IBV(CSIC)
EPI_ISL_671815		SeqCOVID-SPAIN consortium/IBV(CSIC)
EPI_ISL_671816		SeqCOVID-SPAIN consortium/IBV(CSIC)
EPI_ISL_671817		SeqCOVID-SPAIN consortium/IBV(CSIC)
EPI_ISL_671818		SeqCOVID-SPAIN consortium/IBV(CSIC)
EPI_ISL_671819		SeqCOVID-SPAIN consortium/IBV(CSIC)
EPI_ISL_671820		SeqCOVID-SPAIN consortium/IBV(CSIC)
EPI_ISL_671821		SeqCOVID-SPAIN consortium/IBV(CSIC)
EPI_ISL_671822		SeqCOVID-SPAIN consortium/IBV(CSIC)
EPI_ISL_671823		SeqCOVID-SPAIN consortium/IBV(CSIC)
EPI_ISL_671824		SeqCOVID-SPAIN consortium/IBV(CSIC)
EPI_ISL_671825		SeqCOVID-SPAIN consortium/IBV(CSIC)
EPI_ISL_671826		SeqCOVID-SPAIN consortium/IBV(CSIC)
EPI_ISL_671827		SeqCOVID-SPAIN consortium/IBV(CSIC)
EPI_ISL_671828		SeqCOVID-SPAIN consortium/IBV(CSIC)
EPI_ISL_671829		SeqCOVID-SPAIN consortium/IBV(CSIC)
EPI_ISL_671830		SeqCOVID-SPAIN consortium/IBV(CSIC)
EPI_ISL_671831		SeqCOVID-SPAIN consortium/IBV(CSIC)
EPI_ISL_671832		SeqCOVID-SPAIN consortium/IBV(CSIC)
EPI_ISL_671833		SeqCOVID-SPAIN consortium/IBV(CSIC)
EPI_ISL_671834		SeqCOVID-SPAIN consortium/IBV(CSIC)
EPI_ISL_671835		SeqCOVID-SPAIN consortium/IBV(CSIC)
EPI_ISL_671836		SeqCOVID-SPAIN consortium/IBV(CSIC)
EPI_ISL_671837		SeqCOVID-SPAIN consortium/IBV(CSIC)
EPI_ISL_671838		SeqCOVID-SPAIN consortium/IBV(CSIC)
EPI_ISL_671839		SeqCOVID-SPAIN consortium/IBV(CSIC)
EPI_ISL_671840		SeqCOVID-SPAIN consortium/IBV(CSIC)
EPI_ISL_671841		SeqCOVID-SPAIN consortium/IBV(CSIC)
EPI_ISL_671842		SeqCOVID-SPAIN consortium/IBV(CSIC)
EPI_ISL_671843		SeqCOVID-SPAIN consortium/IBV(CSIC)
EPI_ISL_671844		SeqCOVID-SPAIN consortium/IBV(CSIC)
EPI_ISL_671845		SeqCOVID-SPAIN consortium/IBV(CSIC)
EPI_ISL_671846		SeqCOVID-SPAIN consortium/IBV(CSIC)
EPI_ISL_671847		SeqCOVID-SPAIN consortium/IBV(CSIC)
EPI_ISL_671848		SeqCOVID-SPAIN consortium/IBV(CSIC)
EPI_ISL_671849		SeqCOVID-SPAIN consortium/IBV(CSIC)
EPI_ISL_671850		SeqCOVID-SPAIN consortium/IBV(CSIC)
EPI_ISL_671851		SeqCOVID-SPAIN consortium/IBV(CSIC)
EPI_ISL_671852		SeqCOVID-SPAIN consortium/IBV(CSIC)
EPI_ISL_671853		SeqCOVID-SPAIN consortium/IBV(CSIC)
EPI_ISL_671854		SeqCOVID-SPAIN consortium/IBV(CSIC)
EPI_ISL_671855		SeqCOVID-SPAIN consortium/IBV(CSIC)
EPI_ISL_671856		SeqCOVID-SPAIN consortium/IBV(CSIC)
EPI_ISL_671857		SeqCOVID-SPAIN consortium/IBV(CSIC)
EPI_ISL_671858		SeqCOVID-SPAIN consortium/IBV(CSIC)
EPI_ISL_671859		SeqCOVID-SPAIN consortium/IBV(CSIC)
EPI_ISL_671860		SeqCOVID-SPAIN consortium/IBV(CSIC)
EPI_ISL_671861		SeqCOVID-SPAIN consortium/IBV(CSIC)
EPI_ISL_671862		SeqCOVID-SPAIN consortium/IBV(CSIC)
EPI_ISL_683639		SeqCOVID-SPAIN consortium/IBV(CSIC)
EPI_ISL_683633		SeqCOVID-SPAIN consortium/IBV(CSIC)
EPI_ISL_683640		SeqCOVID-SPAIN consortium/IBV(CSIC)
EPI_ISL_683644		SeqCOVID-SPAIN consortium/IBV(CSIC)
EPI_ISL_683600		SeqCOVID-SPAIN consortium/IBV(CSIC)
EPI_ISL_683601		SeqCOVID-SPAIN consortium/IBV(CSIC)
EPI_ISL_683624		SeqCOVID-SPAIN consortium/IBV(CSIC)
EPI_ISL_683602		SeqCOVID-SPAIN consortium/IBV(CSIC)
EPI_ISL_683652		SeqCOVID-SPAIN consortium/IBV(CSIC)
EPI_ISL_683603		SeqCOVID-SPAIN consortium/IBV(CSIC)
EPI_ISL_683655		SeqCOVID-SPAIN consortium/IBV(CSIC)
EPI_ISL_683604		SeqCOVID-SPAIN consortium/IBV(CSIC)
EPI_ISL_683643		SeqCOVID-SPAIN consortium/IBV(CSIC)
EPI_ISL_683653		SeqCOVID-SPAIN consortium/IBV(CSIC)
EPI_ISL_683634		SeqCOVID-SPAIN consortium/IBV(CSIC)
EPI_ISL_683629		SeqCOVID-SPAIN consortium/IBV(CSIC)
EPI_ISL_683645		SeqCOVID-SPAIN consortium/IBV(CSIC)
EPI_ISL_683630		SeqCOVID-SPAIN consortium/IBV(CSIC)
EPI_ISL_683628		SeqCOVID-SPAIN consortium/IBV(CSIC)
EPI_ISL_683605		SeqCOVID-SPAIN consortium/IBV(CSIC)
EPI_ISL_683654		SeqCOVID-SPAIN consortium/IBV(CSIC)
EPI_ISL_683631		SeqCOVID-SPAIN consortium/IBV(CSIC)
EPI_ISL_683626		SeqCOVID-SPAIN consortium/IBV(CSIC)
EPI_ISL_683635		SeqCOVID-SPAIN consortium/IBV(CSIC)
EPI_ISL_683606		SeqCOVID-SPAIN consortium/IBV(CSIC)
EPI_ISL_683607		SeqCOVID-SPAIN consortium/IBV(CSIC)
EPI_ISL_683636		SeqCOVID-SPAIN consortium/IBV(CSIC)
EPI_ISL_683648		SeqCOVID-SPAIN consortium/IBV(CSIC)
EPI_ISL_683637		SeqCOVID-SPAIN consortium/IBV(CSIC)
EPI_ISL_683641		SeqCOVID-SPAIN consortium/IBV(CSIC)
EPI_ISL_683608		SeqCOVID-SPAIN consortium/IBV(CSIC)
EPI_ISL_683623		SeqCOVID-SPAIN consortium/IBV(CSIC)
EPI_ISL_683622		SeqCOVID-SPAIN consortium/IBV(CSIC)
EPI_ISL_683609		SeqCOVID-SPAIN consortium/IBV(CSIC)
EPI_ISL_683642		SeqCOVID-SPAIN consortium/IBV(CSIC)
EPI_ISL_683625		SeqCOVID-SPAIN consortium/IBV(CSIC)
EPI_ISL_683649		SeqCOVID-SPAIN consortium/IBV(CSIC)
EPI_ISL_683650		SeqCOVID-SPAIN consortium/IBV(CSIC)
EPI_ISL_683610		SeqCOVID-SPAIN consortium/IBV(CSIC)
EPI_ISL_683646		SeqCOVID-SPAIN consortium/IBV(CSIC)
EPI_ISL_683647		SeqCOVID-SPAIN consortium/IBV(CSIC)
EPI_ISL_683611		SeqCOVID-SPAIN consortium/IBV(CSIC)
EPI_ISL_683651		SeqCOVID-SPAIN consortium/IBV(CSIC)
EPI_ISL_683632		SeqCOVID-SPAIN consortium/IBV(CSIC)
EPI_ISL_683612		SeqCOVID-SPAIN consortium/IBV(CSIC)
EPI_ISL_683613		SeqCOVID-SPAIN consortium/IBV(CSIC)
EPI_ISL_683614		SeqCOVID-SPAIN consortium/IBV(CSIC)
EPI_ISL_683615		SeqCOVID-SPAIN consortium/IBV(CSIC)
EPI_ISL_683616		SeqCOVID-SPAIN consortium/IBV(CSIC)
EPI_ISL_683617		SeqCOVID-SPAIN consortium/IBV(CSIC)
EPI_ISL_683656		SeqCOVID-SPAIN consortium/IBV(CSIC)
EPI_ISL_683618		SeqCOVID-SPAIN consortium/IBV(CSIC)
EPI_ISL_683619		SeqCOVID-SPAIN consortium/IBV(CSIC)
EPI_ISL_683627		SeqCOVID-SPAIN consortium/IBV(CSIC)
EPI_ISL_683598		SeqCOVID-SPAIN consortium/IBV(CSIC)
EPI_ISL_683620		SeqCOVID-SPAIN consortium/IBV(CSIC)
EPI_ISL_683599		SeqCOVID-SPAIN consortium/IBV(CSIC)
EPI_ISL_683621		SeqCOVID-SPAIN consortium/IBV(CSIC)
EPI_ISL_683638		SeqCOVID-SPAIN consortium/IBV(CSIC)
EPI_ISL_541067		SeqCOVID-SPAIN consortium/Institute of Biomedicine of Valencia, IBV-CSIC
EPI_ISL_541068		SeqCOVID-SPAIN consortium/Institute of Biomedicine of Valencia, IBV-CSIC
EPI_ISL_541069		SeqCOVID-SPAIN consortium/Institute of Biomedicine of Valencia, IBV-CSIC
EPI_ISL_541070		SeqCOVID-SPAIN consortium/Institute of Biomedicine of Valencia, IBV-CSIC
EPI_ISL_541071		SeqCOVID-SPAIN consortium/Institute of Biomedicine of Valencia, IBV-CSIC
EPI_ISL_541072		SeqCOVID-SPAIN consortium/Institute of Biomedicine of Valencia, IBV-CSIC
EPI_ISL_541073		SeqCOVID-SPAIN consortium/Institute of Biomedicine of Valencia, IBV-CSIC
EPI_ISL_541074		SeqCOVID-SPAIN consortium/Institute of Biomedicine of Valencia, IBV-CSIC
EPI_ISL_541075		SeqCOVID-SPAIN consortium/Institute of Biomedicine of Valencia, IBV-CSIC
EPI_ISL_541076		SeqCOVID-SPAIN consortium/Institute of Biomedicine of Valencia, IBV-CSIC
EPI_ISL_541077		SeqCOVID-SPAIN consortium/Institute of Biomedicine of Valencia, IBV-CSIC
EPI_ISL_541078		SeqCOVID-SPAIN consortium/Institute of Biomedicine of Valencia, IBV-CSIC
EPI_ISL_541079		SeqCOVID-SPAIN consortium/Institute of Biomedicine of Valencia, IBV-CSIC
EPI_ISL_541080		SeqCOVID-SPAIN consortium/Institute of Biomedicine of Valencia, IBV-CSIC
EPI_ISL_541081		SeqCOVID-SPAIN consortium/Institute of Biomedicine of Valencia, IBV-CSIC
EPI_ISL_660265		SeqCOVID-SPAIN consortium/IBV(CSIC)
EPI_ISL_660266		SeqCOVID-SPAIN consortium/IBV(CSIC)
EPI_ISL_660267		SeqCOVID-SPAIN consortium/IBV(CSIC)
EPI_ISL_660268		SeqCOVID-SPAIN consortium/IBV(CSIC)
EPI_ISL_660269		SeqCOVID-SPAIN consortium/IBV(CSIC)
EPI_ISL_660270		SeqCOVID-SPAIN consortium/IBV(CSIC)
EPI_ISL_660271		SeqCOVID-SPAIN consortium/IBV(CSIC)
EPI_ISL_660272		SeqCOVID-SPAIN consortium/IBV(CSIC)
EPI_ISL_660273		SeqCOVID-SPAIN consortium/IBV(CSIC)
EPI_ISL_660274		SeqCOVID-SPAIN consortium/IBV(CSIC)
EPI_ISL_660275		SeqCOVID-SPAIN consortium/IBV(CSIC)
EPI_ISL_660276		SeqCOVID-SPAIN consortium/IBV(CSIC)
EPI_ISL_660277		SeqCOVID-SPAIN consortium/IBV(CSIC)
EPI_ISL_660278		SeqCOVID-SPAIN consortium/IBV(CSIC)
EPI_ISL_660279		SeqCOVID-SPAIN consortium/IBV(CSIC)
EPI_ISL_660280		SeqCOVID-SPAIN consortium/IBV(CSIC)
EPI_ISL_660281		SeqCOVID-SPAIN consortium/IBV(CSIC)
EPI_ISL_660282		SeqCOVID-SPAIN consortium/IBV(CSIC)
EPI_ISL_660283		SeqCOVID-SPAIN consortium/IBV(CSIC)
EPI_ISL_660284		SeqCOVID-SPAIN consortium/IBV(CSIC)
EPI_ISL_660285		SeqCOVID-SPAIN consortium/IBV(CSIC)
EPI_ISL_660286		SeqCOVID-SPAIN consortium/IBV(CSIC)
EPI_ISL_660287		SeqCOVID-SPAIN consortium/IBV(CSIC)
EPI_ISL_660288		SeqCOVID-SPAIN consortium/IBV(CSIC)
EPI_ISL_660289		SeqCOVID-SPAIN consortium/IBV(CSIC)
EPI_ISL_660290		SeqCOVID-SPAIN consortium/IBV(CSIC)
EPI_ISL_660291		SeqCOVID-SPAIN consortium/IBV(CSIC)
EPI_ISL_660292		SeqCOVID-SPAIN consortium/IBV(CSIC)
EPI_ISL_660293		SeqCOVID-SPAIN consortium/IBV(CSIC)
EPI_ISL_660294		SeqCOVID-SPAIN consortium/IBV(CSIC)
EPI_ISL_660295		SeqCOVID-SPAIN consortium/IBV(CSIC)
EPI_ISL_660296		SeqCOVID-SPAIN consortium/IBV(CSIC)
EPI_ISL_660297		SeqCOVID-SPAIN consortium/IBV(CSIC)
EPI_ISL_660298		SeqCOVID-SPAIN consortium/IBV(CSIC)
EPI_ISL_660299		SeqCOVID-SPAIN consortium/IBV(CSIC)
EPI_ISL_660300		SeqCOVID-SPAIN consortium/IBV(CSIC)
EPI_ISL_660301		SeqCOVID-SPAIN consortium/IBV(CSIC)
EPI_ISL_660302		SeqCOVID-SPAIN consortium/IBV(CSIC)
EPI_ISL_660303		SeqCOVID-SPAIN consortium/IBV(CSIC)
EPI_ISL_660304		SeqCOVID-SPAIN consortium/IBV(CSIC)
EPI_ISL_660305		SeqCOVID-SPAIN consortium/IBV(CSIC)
EPI_ISL_660306		SeqCOVID-SPAIN consortium/IBV(CSIC)
EPI_ISL_660307		SeqCOVID-SPAIN consortium/IBV(CSIC)
EPI_ISL_660308		SeqCOVID-SPAIN consortium/IBV(CSIC)
EPI_ISL_660309		SeqCOVID-SPAIN consortium/IBV(CSIC)
EPI_ISL_660310		SeqCOVID-SPAIN consortium/IBV(CSIC)
EPI_ISL_660311		SeqCOVID-SPAIN consortium/IBV(CSIC)
EPI_ISL_660312		SeqCOVID-SPAIN consortium/IBV(CSIC)
EPI_ISL_660313		SeqCOVID-SPAIN consortium/IBV(CSIC)
EPI_ISL_660314		SeqCOVID-SPAIN consortium/IBV(CSIC)
EPI_ISL_660315		SeqCOVID-SPAIN consortium/IBV(CSIC)
EPI_ISL_660316		SeqCOVID-SPAIN consortium/IBV(CSIC)
EPI_ISL_660317		SeqCOVID-SPAIN consortium/IBV(CSIC)
EPI_ISL_660318		SeqCOVID-SPAIN consortium/IBV(CSIC)
EPI_ISL_660319		SeqCOVID-SPAIN consortium/IBV(CSIC)
EPI_ISL_660320		SeqCOVID-SPAIN consortium/IBV(CSIC)
EPI_ISL_660321		SeqCOVID-SPAIN consortium/IBV(CSIC)
EPI_ISL_660322		SeqCOVID-SPAIN consortium/IBV(CSIC)
EPI_ISL_468889		SeqCOVID-SPAIN consortium/IBV(CSIC)
EPI_ISL_510305		SeqCOVID-SPAIN consortium/IBV(CSIC)
EPI_ISL_510306		SeqCOVID-SPAIN consortium/IBV(CSIC)
EPI_ISL_510307		SeqCOVID-SPAIN consortium/IBV(CSIC)
EPI_ISL_510308		SeqCOVID-SPAIN consortium/IBV(CSIC)
EPI_ISL_510309		SeqCOVID-SPAIN consortium/IBV(CSIC)
EPI_ISL_510310		SeqCOVID-SPAIN consortium/IBV(CSIC)
EPI_ISL_510311		SeqCOVID-SPAIN consortium/IBV(CSIC)
EPI_ISL_510312		SeqCOVID-SPAIN consortium/IBV(CSIC)
EPI_ISL_510313		SeqCOVID-SPAIN consortium/IBV(CSIC)
EPI_ISL_510314		SeqCOVID-SPAIN consortium/IBV(CSIC)
EPI_ISL_510315		SeqCOVID-SPAIN consortium/IBV(CSIC)
EPI_ISL_510316		SeqCOVID-SPAIN consortium/IBV(CSIC)
EPI_ISL_510317		SeqCOVID-SPAIN consortium/IBV(CSIC)
EPI_ISL_510318		SeqCOVID-SPAIN consortium/IBV(CSIC)
EPI_ISL_510319		SeqCOVID-SPAIN consortium/IBV(CSIC)
EPI_ISL_510320		SeqCOVID-SPAIN consortium/IBV(CSIC)
EPI_ISL_510321		SeqCOVID-SPAIN consortium/IBV(CSIC)
EPI_ISL_510322		SeqCOVID-SPAIN consortium/IBV(CSIC)
EPI_ISL_510323		SeqCOVID-SPAIN consortium/IBV(CSIC)
EPI_ISL_510324		SeqCOVID-SPAIN consortium/IBV(CSIC)
EPI_ISL_510325		SeqCOVID-SPAIN consortium/IBV(CSIC)
EPI_ISL_510326		SeqCOVID-SPAIN consortium/IBV(CSIC)
EPI_ISL_510327		SeqCOVID-SPAIN consortium/IBV(CSIC)
EPI_ISL_510328		SeqCOVID-SPAIN consortium/IBV(CSIC)
EPI_ISL_510329		SeqCOVID-SPAIN consortium/IBV(CSIC)
EPI_ISL_510330		SeqCOVID-SPAIN consortium/IBV(CSIC)
EPI_ISL_510331		SeqCOVID-SPAIN consortium/IBV(CSIC)
EPI_ISL_510332		SeqCOVID-SPAIN consortium/IBV(CSIC)
EPI_ISL_613410		SeqCOVID-SPAIN consortium/IBV(CSIC)
EPI_ISL_613411		SeqCOVID-SPAIN consortium/IBV(CSIC)
EPI_ISL_467278		SeqCOVID-SPAIN consortium/IBV(CSIC)
EPI_ISL_467286		SeqCOVID-SPAIN consortium/IBV(CSIC)
EPI_ISL_467293		SeqCOVID-SPAIN consortium/IBV(CSIC)
EPI_ISL_467263		SeqCOVID-SPAIN consortium/IBV(CSIC)
EPI_ISL_467294		SeqCOVID-SPAIN consortium/IBV(CSIC)
EPI_ISL_467271		SeqCOVID-SPAIN consortium/IBV(CSIC)
EPI_ISL_467275		SeqCOVID-SPAIN consortium/IBV(CSIC)
EPI_ISL_467279		SeqCOVID-SPAIN consortium/IBV(CSIC)
EPI_ISL_467297		SeqCOVID-SPAIN consortium/IBV(CSIC)
EPI_ISL_467273		SeqCOVID-SPAIN consortium/IBV(CSIC)
EPI_ISL_467287		SeqCOVID-SPAIN consortium/IBV(CSIC)
EPI_ISL_467295		SeqCOVID-SPAIN consortium/IBV(CSIC)
EPI_ISL_467266		SeqCOVID-SPAIN consortium/IBV(CSIC)
EPI_ISL_467276		SeqCOVID-SPAIN consortium/IBV(CSIC)
EPI_ISL_467290		SeqCOVID-SPAIN consortium/IBV(CSIC)
EPI_ISL_467296		SeqCOVID-SPAIN consortium/IBV(CSIC)
EPI_ISL_467272		SeqCOVID-SPAIN consortium/IBV(CSIC)
EPI_ISL_467281		SeqCOVID-SPAIN consortium/IBV(CSIC)
EPI_ISL_467283		SeqCOVID-SPAIN consortium/IBV(CSIC)
EPI_ISL_467289		SeqCOVID-SPAIN consortium/IBV(CSIC)
EPI_ISL_467285		SeqCOVID-SPAIN consortium/IBV(CSIC)
EPI_ISL_467274		SeqCOVID-SPAIN consortium/IBV(CSIC)
EPI_ISL_467291		SeqCOVID-SPAIN consortium/IBV(CSIC)
EPI_ISL_467280		SeqCOVID-SPAIN consortium/IBV(CSIC)
EPI_ISL_467268		SeqCOVID-SPAIN consortium/IBV(CSIC)
EPI_ISL_467265		SeqCOVID-SPAIN consortium/IBV(CSIC)
EPI_ISL_467269		SeqCOVID-SPAIN consortium/IBV(CSIC)
EPI_ISL_467262		SeqCOVID-SPAIN consortium/IBV(CSIC)
EPI_ISL_467282		SeqCOVID-SPAIN consortium/IBV(CSIC)
EPI_ISL_467292		SeqCOVID-SPAIN consortium/IBV(CSIC)
EPI_ISL_467277		SeqCOVID-SPAIN consortium/IBV(CSIC)
EPI_ISL_467288		SeqCOVID-SPAIN consortium/IBV(CSIC)
EPI_ISL_467284		SeqCOVID-SPAIN consortium/IBV(CSIC)
EPI_ISL_467267		SeqCOVID-SPAIN consortium/IBV(CSIC)
EPI_ISL_467264		SeqCOVID-SPAIN consortium/IBV(CSIC)
EPI_ISL_467270		SeqCOVID-SPAIN consortium/IBV(CSIC)
EPI_ISL_474854		SeqCOVID-SPAIN consortium/IBV(CSIC)
EPI_ISL_510268		SeqCOVID-SPAIN consortium/IBV(CSIC)
EPI_ISL_510269		SeqCOVID-SPAIN consortium/IBV(CSIC)
EPI_ISL_510270		SeqCOVID-SPAIN consortium/IBV(CSIC)
EPI_ISL_510271		SeqCOVID-SPAIN consortium/IBV(CSIC)
EPI_ISL_510272		SeqCOVID-SPAIN consortium/IBV(CSIC)
EPI_ISL_510273		SeqCOVID-SPAIN consortium/IBV(CSIC)
EPI_ISL_510274		SeqCOVID-SPAIN consortium/IBV(CSIC)
EPI_ISL_510275		SeqCOVID-SPAIN consortium/IBV(CSIC)
EPI_ISL_510276		SeqCOVID-SPAIN consortium/IBV(CSIC)
EPI_ISL_510277		SeqCOVID-SPAIN consortium/IBV(CSIC)
EPI_ISL_510278		SeqCOVID-SPAIN consortium/IBV(CSIC)
EPI_ISL_510280		SeqCOVID-SPAIN consortium/IBV(CSIC)
EPI_ISL_510281		SeqCOVID-SPAIN consortium/IBV(CSIC)
EPI_ISL_510282		SeqCOVID-SPAIN consortium/IBV(CSIC)
EPI_ISL_510283		SeqCOVID-SPAIN consortium/IBV(CSIC)
EPI_ISL_510284		SeqCOVID-SPAIN consortium/IBV(CSIC)
EPI_ISL_510285		SeqCOVID-SPAIN consortium/IBV(CSIC)
EPI_ISL_510286		SeqCOVID-SPAIN consortium/IBV(CSIC)
EPI_ISL_510287		SeqCOVID-SPAIN consortium/IBV(CSIC)
EPI_ISL_510288		SeqCOVID-SPAIN consortium/IBV(CSIC)
EPI_ISL_510289		SeqCOVID-SPAIN consortium/IBV(CSIC)
EPI_ISL_510290		SeqCOVID-SPAIN consortium/IBV(CSIC)
EPI_ISL_510291		SeqCOVID-SPAIN consortium/IBV(CSIC)
EPI_ISL_510292		SeqCOVID-SPAIN consortium/IBV(CSIC)
EPI_ISL_510293		SeqCOVID-SPAIN consortium/IBV(CSIC)
EPI_ISL_510294		SeqCOVID-SPAIN consortium/IBV(CSIC)
EPI_ISL_510295		SeqCOVID-SPAIN consortium/IBV(CSIC)
EPI_ISL_510296		SeqCOVID-SPAIN consortium/IBV(CSIC)
EPI_ISL_510297		SeqCOVID-SPAIN consortium/IBV(CSIC)
EPI_ISL_510298		SeqCOVID-SPAIN consortium/IBV(CSIC)
EPI_ISL_510299		SeqCOVID-SPAIN consortium/IBV(CSIC)
EPI_ISL_510300		SeqCOVID-SPAIN consortium/IBV(CSIC)
EPI_ISL_510301		SeqCOVID-SPAIN consortium/IBV(CSIC)
EPI_ISL_510302		SeqCOVID-SPAIN consortium/IBV(CSIC)
EPI_ISL_510303		SeqCOVID-SPAIN consortium/IBV(CSIC)
EPI_ISL_510304		SeqCOVID-SPAIN consortium/IBV(CSIC)
EPI_ISL_500219		SeqCOVID-SPAIN consortium/IBV(CSIC)
EPI_ISL_500167		SeqCOVID-SPAIN consortium/IBV(CSIC)
EPI_ISL_500221		SeqCOVID-SPAIN consortium/IBV(CSIC)
EPI_ISL_500162		SeqCOVID-SPAIN consortium/IBV(CSIC)
EPI_ISL_500209		SeqCOVID-SPAIN consortium/IBV(CSIC)
[truncated: 272,706 more rows]
