# Supplementary material for: Evolutionary and Phenotypic Characterization of Two Spike Mutations in European Lineage 20E of SARS-CoV-2
Source: mBio. 2021 Nov 16;12(6):e02315-21. doi: 10.1128/mBio.02315-21 (PMC8593680; doi:10.1128/mBio.02315-21)
Supplement: TABLE S3 [file mbio.02315-21-st003.xlsx]

## Sheet: Hoja1
Supplementary Table 3. Primers for sanger sequencing for detect mutations of interest and for site directed mutagenesis of plasmid encoding codon-optimized S protein.
	ID_PRIMERS	DIRECTION	SEQUENCE (5'->3')	analysis
	S2_856R	REVERSE	TAGCCCACATAGTAAGCGGC	sanger sequencing
	S2_1647R	REVERSE	GATTGGTGCTTTTCTTAGGGC	sanger sequencing
	S2_2444R	REVERSE	GCCGAAGTCCTTGATAGGAG	sanger sequencing
	S2_3247R	REVERSE	GTCACGTGCAGAAACACCAC	sanger sequencing
	S2_3154F	FORWARD	GCCAGAGCAAGAGAGTGGAC	sanger sequencing
	D614G	FORWARD	TACCAGGGCGTGAACTGT	site directed mutagenesis
		REVERSE	CAGCACTGCCACCTGATT	site directed mutagenesis
	A222V	FORWARD	TTCTCTGTTCTGGAACCCCT	site directed mutagenesis
		REVERSE	GCCCTGAGGCAGATCCCG	site directed mutagenesis
	D1163Y_G1167V	FORWARD	GACCTGGTCGATATCAGCGGAAT	site directed mutagenesis
		REVERSE	CACGTAGGGGCTTGTGTGGTTC	site directed mutagenesis
